# Supplementary material for: Water Masses and Depth Structure Prokaryotic and T4-Like Viral Communities Around Hydrothermal Systems of the Nordic Seas
Source: Front Microbiol. 2018 May 31;9:1002. doi: 10.3389/fmicb.2018.01002 (PMC5990851; doi:10.3389/fmicb.2018.01002)
Supplement: Supplementary file 2 [file Data_Sheet_1.FASTA]

# Supplementary Material
# Water masses and depth structure prokaryotic and T4-like viral communities around hydrothermal systems of the Nordic Seas
# Sven Le Moine Bauer*, Anne Stensland, Frida Lise Daae, Ruth-Anne Sandaa, Ingunn Hindenes, Thorseth, Ida Helene Steen, Håkon Dahle
# * Corresponding author: sven.lemoinebauer@gmail.com
# Supplementary data 2: g23 alignement.


>KP775190
----------------------------------------------------GATATTTG
GGGGGTTCAGCCGATGACTG----------------GTCCA---------------A-CT
GG-CTTAA-----------TC-------------TTTGC---------------------
AA-TG--CGTTC--------------------------------GCG----CTT------
------------------------------------------------------------
---------------TGCTAACAAC-----------------------------------
-GACGG---------------------TACC-----------------------------
------------------------------------------------------------
------------------------------GAAGCATT-----------------CT---
---------------ACAAC--G---------AAG------------------------C
------TA-------------------------------AT---------------AC--
------------------------------------TTCG--------T----------A
TTC---------------------------------T-----------------------
------------------------------------------------------------
------------------------------------------------------------
------------------------------------------------------------
-----GCTCGCGGTCAGTCGAATACTACTGATGCTG--------------------CCAA
TACCAT-------------------------------------TGG--------------
----------T------------------------------------CTTGAGCACAAAG
G---------------------------------TAC-----------------------
------------------------------------------------------------
-TGTTCC---------------------AGGTGTTTCTGCTAACCCAACCAA--------
----------CGAAGTCTATAACTACGA--------------------------------
-------------------------------------------------------AGG--
--------------------------------C---------------------------
------------------------------------------------------------
------------------------------------------------------------
------------------------------------------------------------
------------------------------------------------------------
---------------------------------GG-----------------T-------
--------------A-------------------------TG------------------
----------------------TCCAC------------------------AA-------
-----------------CTGCTGCT-----------------------------------
---------------------------------------------GAA------------
--------------------GCTA-TG------------GG-------------------
-------------------------------------------------TTC------AA
CCAACGATAATAAG----------------------------------------TTT---
-----GCT--------------------------------------------------GA
-----------------A------ATG--------------GC-----------------
----AT---T--CTCGA-------TCGAG-A------AAGTTT-----------------
------CTG-------TAACT----------------------G-CTAAGT-CGCG----
--C-------GCTCT---AAA------------AGC---------TGA---GTA------
------------------------------------------------------------
----------------------------------------CT-CGATGGA------ACT-
-------TGCTC---AGGAT--------CTTA----------------------AAGCAA
TTCA---CGGT-CTTGACGCTGAAACC---GAGCTAG-CCAA---CATTCTT--------
------------------------------------------------TCGGCTGAAATC
ATGCTGGAAATCAACCGC------------------------------------------
------------------------------------------------------------
------
>KP775189
----------------------------------------------------GATATTTG
GGGGGTTCAGCCGATGACTG----------------GTCCT---------------A-CT
GG-ACTTA-----------TC-------------TTCGC---------------------
AA-TG--CGTTC--------------------------------ACG----TTA------
------------------------------------------------------------
---------------TAAGTCACAA-----------------------------------
-ACTGG---------------------TACT-----------------------------
------------------------------------------------------------
------------------------------GAAGCTCT-----------------AT---
---------------TTAAT--G---------AAG------------------------C
------AA-------------------------------AT---------------AC--
--------------------------------------CG--------C----------A
TTC---------------------------------T-----------------------
----C-------------------------------------------------------
------------------------------------------------------------
------------------------------------------------------------
----------TGGTACCAATGCTCTTGGCGCTAATG--------------------GCAA
TACTCG-------------------------------------TGG--------------
----------T----------------------------TCATTCTCAAATACCAATCCA
G---------------------------------TAT-----------------------
------------------------------------------------------------
------------------------------------TTGCTCTAACCGATGA--------
----------TGATGTCTATGGCTATGG--------------------------------
-------------------------------------------------------CCG--
--------------------------------T---------------------------
------------------------------------------------------------
------------------------------------------------------------
------------------------------------------------------------
------------------------------------------------------------
---------------------------------GG-----------------T-------
--------------A-------------------------TG------------------
----------------------ACAAC---------------------------------
---------------CTCTCAAGCT-----------------------------------
---------------------------------------------GAA------------
--------------------GCTC-TT------------GG-------------------
-------------------------------------------------------TGACG
TTTCTACTAACCAA----------------------------------------TTC---
-----GCT--------------------------------------------------GA
-----------------A------ATG--------------GC-----------------
----AT---T--CTCAA-------TCGAT-A------AAGTCA-----------------
------CTG-------TTACT----------------------G-CTCGTA-GCCG----
--T-------GCACT---AAA------------AGC---------AGA---ATA------
------------------------------------------------------------
----------------------------------------CA-CCATGGA------ACT-
-------CGCAC---AAGAC--------CTTA----------------------AAGCAG
TTCA---CGGT-CTTGATGCTGAAACA---GAACTTG-CTAA---CATCCTC--------
------------------------------------------------TCAACTGAAATC
ATGCTGGAAATCAACCGC------------------------------------------
------------------------------------------------------------
------
>KP775188
----------------------------------------------------GATATTTG
GGGGGTTCAGCCGATGACTG----------------GTCCT---------------A-CA
GG-TTTGA-----------TC-------------TTTGC---------------------
GA-TG--CGTAC--------------------------------AAA----ATA------
------------------------------------------------------------
---------------CGACAGCATG-----------------------------------
-GGTTC---------------------TGCATCT--------------------------
------------------------------------------------------------
------------------------------GAAGCATT-----------------CT---
---------------ACAAC--G---------AAG------------------------C
------TA-------------------------------AC---------------AC--
--------------------------------------TG--------G----------C
TTC---------------------------------T-----------------------
----C-------------------------------------------------------
------------------------------------------------------------
------------------------------------------------------------
----------ATCTGCGCCACAGGGCAACTCGACAG--------------------TTAA
CCTTCC-------------------------------------TGG--------------
----------T------------------------------------TACCGTCACACTG
G---------------------------------TAC-----------------------
------------------------------------------------------------
-TGTTCC---------------------AGGCACTGCAAACAACGCTGAGTC--------
----------AAACACATACAACTACGT--------------------------------
-------------------------------------------------------TAA--
--------------------------------G---------------------------
------------------------------------------------------------
------------------------------------------------------------
------------------------------------------------------------
------------------------------------------------------------
---------------------------------GG-------------------------
----------------------------------------TG------------------
----------------------TTAAC----------------ACATCGTACG-------
-----------------------CA-----------------------------------
---------------------------------------------GAA------------
--------------------GCAT---------------GG-------------------
--------------------------------------------------GG------TA
ACTCTTCGGTTGGT-----A----------------------------------TTC---
------CA--------------------------------------------------GA
-----------------A------ATG--------------GC-----------------
----AT---T--CTCAA-------TCGAG-A------AGGTTT-----------------
------CGG-------TAACA----------------------G-CTCAGT-CACG----
--C-------GCTCT---GAA------------AGC---------AGA---ATA------
------------------------------------------------------------
----------------------------------------CT-CGCTTGA------ACT-
-------CGCTC---AGGAT--------CTTA----------------------AAGCCA
TTCA---TGGT-CTGGATGCTGAAACA---GAACTCG-CAAA---CATTCTG--------
------------------------------------------------TCAGCTGAAATC
ATGCTGGAAATCAACCGC------------------------------------------
------------------------------------------------------------
------
>KP775187
----------------------------------------------------GATATTTG
GGGGGTTCAGCCGATGACTG----------------GTCCA---------------A-CT
GG-TCTAA-----------TC-------------TTCGC---------------------
TA-TG--CGTTC--------------------------------GCA----CTA------
------------------------------------------------------------
---------------CGCTAACCAA-----------------------------------
-CAAGG---------------------TCGT-----------------------------
------------------------------------------------------------
------------------------------GAAGCATT-----------------CT---
---------------ATTAC--G---------AAT------------------------C
------TA-------------------------------AC---------------AC--
--------------------------------------CG--------A----------G
TTC---------------------------------T-----------------------
----C-------------------------------------------------------
------------------------------------------------------------
------------------------------------------------------------
-------------GTCTAAAGGTCTAGATGGTTCTG--------------------CTAA
TGCAAT-------------------------------------TGC--------------
----------T------------------------------------ACAGAACAACTAG
G---------------------------------TAC-----------------------
------------------------------------------------------------
----------------------------------------TGTTCCTGGCGT--------
----------TTCTAACAATGCTGGCGC--------------------------------
------------------------------------------------------------
--------------------------------T---------------------------
------------------------------------------------------------
------------------------------------------------------------
------------------------------------------------------------
------------------------------------------------------------
---------------------------------GG-----------------TCTATACA
ACTTCGGTGGCGCAA-------------------------TG------------------
----------------------AACAC------------------------TG-------
-----------------CTACTGCT-----------------------------------
---------------------------------------------GAA------------
--------------------TCGC-TT------------GG-------------------
------------------------------------------------------------
----TAACAGCACT-----T--CTGCT---------------------------TTC---
-----GCT--------------------------------------------------GA
-----------------A------ATG--------------GC-----------------
----AT---T--CTCGA-------TCGAG-A------AAGTTT-----------------
------CTG-------TAACT----------------------G-CTAAGT-CGCG----
--C-------GCTCT---AAA------------AGC---------TGA---GTA------
------------------------------------------------------------
----------------------------------------CT-CGATGGA------ACT-
-------TGCTC---AGGAT--------CTTA----------------------AAGCAA
TCCA---CGGT-CTTGACGCTGAAACT---GAATTGG-CTAA---CATCCTA--------
------------------------------------------------TCGGCTGAAATC
ATGCTGGAAATCAACCGC------------------------------------------
------------------------------------------------------------
------
>KP775186
----------------------------------------------------GATATTTG
GGGGGTTCAGCCGATGACTG----------------GTCCA---------------A-CT
GG-CTTAA-----------TC-------------TTTGC---------------------
AA-TG--CGTTC--------------------------------GCG----CTT------
------------------------------------------------------------
---------------TGCTAACAAC-----------------------------------
-GACGG---------------------TACC-----------------------------
------------------------------------------------------------
------------------------------GAAGCATT-----------------CT---
---------------ACAAC--G---------AAG------------------------C
------TA-------------------------------AT---------------AC--
--------------------------------------TT--------C----------G
TAT---------------------------------T-----------------------
----C-------------------------------------------------------
------------------------------------------------------------
------------------------------------------------------------
----TGCTCGCGGTCAGTCGAATACTACTGATGCTG--------------------CCAA
TACCAT-------------------------------------TGG--------------
----------T------------------------------------CTTGAGCACAAAG
G---------------------------------TAC-----------------------
------------------------------------------------------------
-TGTTCC------------------------------AGGTGTTTCTGCTAA--------
----------CCCAACCAACGAAGTCTA--------------------------------
-------------------------------------------------------TAA--
--------------------------------C---------------------------
----TACG--------------------AAGGC---------------------------
------------------------------------------------------------
------------------------------------------------------------
------------------------------------------------------------
---------------------------------GG-----------------T-------
--------------A-------------------------TG------------------
----------------------TCCAC------------------------AA-------
-----------------------CT-----------------------------------
---------------------GCT------GCT------------GAA------------
--------------------GCTA-TG------------GG-------------------
----------------------------------------------TTCAAC--------
----CAACGATAAT-----A-------A-----G--------------------TTT---
-----GCT--------------------------------------------------GA
-----------------A------ATG--------------GC-----------------
----AT---T--CTCGA-------TCGAG-A------AAGTTT-----------------
------CTG-------TAACT----------------------G-CTAAGT-CGCG----
--C-------GCTCT---AAA------------AGC---------TGA---GTA------
------------------------------------------------------------
----------------------------------------CT-CGATGGA------ACT-
-------TGCTC---AGGAT--------CTTA----------------------AAGCAA
TCCA---CGGT-CTTGACGCTGAAACT---GAATTGG-CTAA---CATCCTA--------
------------------------------------------------TCGGCTGAAATC
ATGCTGGAAATCAACCGC------------------------------------------
------------------------------------------------------------
------
>KP775185
----------------------------------------------------GATATTTG
GGGGGTTCAGCCGATGACTG----------------GACCA---------------A-CT
GG-TCTAA-----------TC-------------TTTGC---------------------
AA-TG--CGCTC--------------------------------AGT----ATA------
------------------------------------------------------------
---------------CGGTAACACA---------------------------CGTACTGA
TGCTGG------------------TCTTACA-----------------------------
------------------------------------------------------------
------------------------------GAAGCACT-----------------TT---
---------------ACAAT--G---------AAG------------------------C
------AG-------------------------------AT---------------AC--
--------------------------------------AG--------A----------C
TTC---------------------------------T-----------------------
----C-------------------------------------------------------
------------------------------------------------------------
------------------------------------------------------------
-------------------------------------------GTCTTCCGGCTTCTCAA
CACCACTTGCCTCCGA---------------------------TGG--------------
----------T------------------------------------ACACCTAAAGCTG
G---------------------------------TAC-----------------------
------------------------------------------------------------
----------------------------CCATGCAGGTAACAATCCAGTTGA--------
----------TGGCTCTTACACAACTGG--------------------------------
-------------------------------------------------------TAA--
--------------------------------G---------------------------
------------------------------------------------------------
------------------------------------------------------------
------------------------------------------------------------
------------------------------------------------------------
---------------------------------GG-----------------T-------
--------------A-------------------------TG------------------
----------------------ACTAC------------------------TG-------
-----------------CTGAGGGT-----------------------------------
---------------------------------------------GAA------------
--------------------GCAC-TT------------GG-------------------
------------------------------------------------------------
-TGATTCTAGTTCTAACTCA----------------------------------TTC---
-----GGT--------------------------------------------------CA
-----------------A------ATG--------------GC-----------------
----TT---T--TGCTA-------TTGAC-A------GAACAA-----------------
------CCG-------TTACA----------------------G-CTAAGT-CACG----
--C-------GCTTT---AAA------------AGC---------CGA---ATA------
------------------------------------------------------------
----------------------------------------CA-CTCTTGA------ATT-
-------AGCAC---AAGAC--------TTGA----------------------AAGCAG
TTCA---TGGT-CTTGACGCTGAATCA---GAACTTT-CAAA---TATTCTT--------
------------------------------------------------TCACAAGAAATC
ATGCTGGAAATCAACCGC------------------------------------------
------------------------------------------------------------
------
>KP775184
----------------------------------------------------GATATTTG
GGGGGTTCAGCCGATGACTG----------------GTCCA---------------A-CT
GG-CTTGA-----------TC-------------TTCGC---------------------
AA-TG--AAGTC--------------------------------ACG----CTA------
------------------------------------------------------------
---------------CACA-----------------------------------------
-GCTGG---------------------TACAACTGCAAACACC-----------------
------------------------------------------------------------
------------------------------GAAGCTCT-----------------CT---
---------------TCAAT--G---------AAG------------------------C
------TA-------------------------------AC---------------AC--
--------------------------------------TT--------C----------A
TTC---------------------------------T-----------------------
----C-------------------------------------------------------
------------------------------------------------------------
------------------------------------------------------------
----------CGGTAACTCTGATTCTGCACAAGACT--------------------CAGA
TCCAGC-------------------------------------TGG--------------
----------T------------------------------CTTCTTGGCCTAACCGGTG
G---------------------------------TTC-----------------------
----------------------------------------------------AGACAGCA
ACATCAA------------------------------TGGCGAGCGTGCAGG--------
----------TAACCCAGCATTCG------------------------------------
-------------------------------------------------------CAA--
--------------------------------C---------------------------
------------------------------------------------------------
------------------------------------------------------------
------------------------------------------------------------
------------------------------------------------------------
--------------------------------TGG-----------------T-------
--------------A-------------------------TG------------------
-------------------CAGACCAA---------------------CAGAG-------
-----------------------CA-----------------------------------
---------------------------------------------GAA------------
--------------------GACG-CT------------GG-------------------
------------------------------------------------------------
------------------------------------------------------TGC---
-ATTCCGC--------------------------------------------------AA
-----------------C------ATG--------------GG-----------------
----CT---T--CACCA-------TTGAA-A------AAGCAA-----------------
------CCG-------TTACT----------------------G-CAAAGT-CACG----
--T-------GCGCT---AAA------------AGC---------TGA---ATA------
------------------------------------------------------------
----------------------------------------CT-CAATGGA------ATT-
-------AGCAC---AGGAC--------CTTA----------------------AAGCAA
TTCA---CGGT-CTTGACGCTGAAACC---GAACTTG-CGAA---TATCCTT--------
------------------------------------------------CAGACTGAAATC
ATGCTGGAAATCAACCGC------------------------------------------
------------------------------------------------------------
------
>KP775183
----------------------------------------------------GATATTTG
GGGGGTTCAGCCGATGAGTG----------------CACCA---------------A-CT
GG-TCTTA-----------TC-------------TTTGC---------------------
AA-TG--CGCGC--------------------------------TAA----GTA------
------------------------------------------------------------
---------------CAATGGCATC-----------------------------------
-GACGG---------------------ACCA-----------------------------
------------------------------------------------------------
------------------------------GAGGCAAT-----------------GT---
---------------TCGAC--G---------AAG------------------------C
----ATGG------------------------------------------------CC--
--------------------------------------TA--------A----------G
TTC---------------------------------T-----------------------
----C-------------------------------------------------------
------------------------------------------------------------
----------------------------------------------------------AG
GTGCATCTGGTGCAGCAGTTAATTCTGCCGCAGCAA--------------------TTGG
CGTAAC-------------------------------------TGG--------------
----------T---------------------------CTTCTTTCTGGTCACACTCTAG
G---------------------------------TGC-----------------------
----------------------------------------------TGAACCAATCAATG
AGTCATA------------------------------TGCAGGAACTCGTGC--------
----------CGATCTCTTTGCTGATTT--------------------------------
-------------------------------------------------------CCG--
--------------------------------T---------------------------
------------------------------------------------------------
------------------------------------------------------------
------------------------------------------------------------
------------------------------------------------------------
---------------------------------GG-----------------T-------
--------------A-------------------------TG------------------
----------------------CTTAC------------------------CA-------
-----------------GCACCGCA-----------------------------------
---------------------------------------------GAA------------
--------------------AAAC-TT------GGAGACGG-------------------
------------------------------------------------------------
----TTCTAACTAC----------------------------------------TTC---
-----CGT--------------------------------------------------GA
-----------------G------ATG--------------GC-----------------
----AT---T--CAGCA-------TTGAG-A------GAATCG-----------------
------CAG-------TACAA----------------------G-CACGCT-CACG----
--C-------GCTCT---CAA------------GGC---------AGA---ATA------
------------------------------------------------------------
----------------------------------------CA-CCACTGA------ACT-
-------TGCTC---AAGAC--------CTCA----------------------AGGCAG
TTCA---CGGA-CTTGATGCTGAGTCA---GAACTTG-CAAA---TATTCTC--------
------------------------------------------------TCGGTTGAAATC
ATGCTGGAAATCAACCGC------------------------------------------
------------------------------------------------------------
------
>KP775182
----------------------------------------------------GATATTTG
GGGGGTTCAGCCGATGACTG----------------GTCCA---------------A-CT
GG-CTTAA-----------TC-------------TTTGC---------------------
AA-TG--CGTTC--------------------------------GCG----CTT------
------------------------------------------------------------
---------------TGCTAACAAC-----------------------------------
-GACGG---------------------TACC-----------------------------
------------------------------------------------------------
------------------------------GAAGCATT-----------------CT---
---------------ACAAC--G---------AAG------------------------C
------TA-------------------------------AT---------------AC--
--------------------------------------TT--------C----------G
TAT---------------------------------T-----------------------
----C-------------------------------------------------------
------------------------------------------------------------
------------------------------------------------------------
----TGCTCGCGGTCAGTCGAATACTACTGATGCTG--------------------CCAA
TACCAT-------------------------------------TGG--------------
----------T------------------------------------CTTGAGCACAAAG
G---------------------------------TAC-----------------------
------------------------------------------------------------
-TGTTCC------------------------------AGGTGTTTCTGCTAA--------
----------CCCAACCAACGAAGTCTA--------------------------------
-------------------------------------------------------TAA--
--------------------------------C---------------------------
----TACG--------------------AAGGC---------------------------
------------------------------------------------------------
------------------------------------------------------------
------------------------------------------------------------
---------------------------------GG-----------------T-------
--------------A-------------------------TG------------------
----------------------TCCAC------------------------AA-------
-----------------------CT-----------------------------------
---------------------GCT------GCT------------GAA------------
--------------------GCTA-TG------------GG-------------------
----------------------------------------------TTCAAC--------
----CAACGATAAT-----A-------A-----G--------------------TTT---
-----GCT--------------------------------------------------GA
-----------------A------ATG--------------GC-----------------
----AT---T--CTCGA-------TCGAG-A------AAGTTT-----------------
------CTG-------TAACT----------------------G-CTAAGT-CGCG----
--C-------GCTCT---AAA------------AGC---------TGA---GTA------
------------------------------------------------------------
----------------------------------------CT-CGATGGA------ACT-
-------TGCTC---AGGAT--------CTTA----------------------AAGCAA
TCCA---CGGT-CTTGACGCTGAAACT---GAATTGG-CTAA---CATCCTA--------
------------------------------------------------TCGGCTGAAATC
ATGCTGGAAATCAACCGC------------------------------------------
------------------------------------------------------------
------
>KP775181
----------------------------------------------------GATATTTG
GGGGGTTCAGCCGATGACTG----------------GTCCA---------------A-CT
GG-CTTAA-----------TC-------------TTTGC---------------------
AA-TG--CGTTC--------------------------------GCG----CTT------
------------------------------------------------------------
---------------TGCTAACAAC-----------------------------------
-GACGG---------------------TACC-----------------------------
------------------------------------------------------------
------------------------------GAAGCATT-----------------CT---
---------------ACAAC--G---------AAG------------------------C
------TA-------------------------------AT---------------AC--
--------------------------------------TT--------C----------G
TAT---------------------------------T-----------------------
----C-------------------------------------------------------
------------------------------------------------------------
------------------------------------------------------------
----TGCTCGCGGTCAGTCGAATACTACTGATGCTG--------------------CCAA
TACCAT-------------------------------------TGG--------------
----------T------------------------------------CTTGAGCACAAAG
G---------------------------------TAC-----------------------
------------------------------------------------------------
-TGTTCC------------------------------AGGTGTTTCTGCTAA--------
----------CCCAACCAACGAAGTCTA--------------------------------
-------------------------------------------------------TAA--
--------------------------------C---------------------------
----TACG--------------------AAGGC---------------------------
------------------------------------------------------------
------------------------------------------------------------
------------------------------------------------------------
---------------------------------GG-----------------T-------
--------------A-------------------------TG------------------
----------------------TCCAC------------------------AA-------
-----------------------CT-----------------------------------
---------------------GCT------GCT------------GAA------------
--------------------GCTA-TG------------GG-------------------
----------------------------------------------TTCAAC--------
----CAACGATAAT-----A-------A-----G--------------------TTT---
-----GCT--------------------------------------------------GA
-----------------A------ATG--------------GC-----------------
----AT---T--CTCGA-------TCGAG-A------AAGTTT-----------------
------CTG-------TAACT----------------------G-CTAAGT-CGCG----
--C-------GCTCT---AAA------------AGC---------TGA---GTA------
------------------------------------------------------------
----------------------------------------CT-CGATGGA------ACT-
-------TGCTC---AGGAT--------CTTA----------------------AAGCAA
TCCA---CGGT-CTTGACGCTGAAACT---GAATTGG-CTAA---CATCCTA--------
------------------------------------------------TCGGCTGAAATC
ATGCTGGAAATCAACCGC------------------------------------------
------------------------------------------------------------
------
>KP775180
----------------------------------------------------GATATTTG
GGGGGTTCAGCCGATGACAC----------------AACCA---------------A-CT
GG-CTTGA-----------TC-------------TTCGC---------------------
AA-TG--AAGAG--------------------------------CAA----GTA------
------------------------------------------------------------
---------------CAGCGCACAG-----------------------------------
-AACGG---------------------TACA-----------------------------
------------------------------------------------------------
------------------------------GAAGCTTT-----------------GT---
---------------TTAAT--G---------AAG------------------------C
------TG-------------------------------AC---------------AC--
--T-----------------------------------GG--------T-----------
------------------------------------T--------------------T--
-----------------------------TG-----------------------------
------------------------------------------------------------
------------------------------------------------------------
------------------------------------------------------------
-CTGGT-----------------------------------GACGG--------------
----------T------------------------------------ACTTCGCAATCAG
A---------------------------------TTT---------------GTCCCCAT
GGACAGG-----------------------------------------------------
------------------------------------------------------------
------------------------------------------------------------
-------------------------------------------------------TAC--
--------------------------------A---------------------------
----GTTA------------------------------------CA--------------
----------------------------------ACT-----------------------
-G----------------------------------------------------------
------------------------------------------------------------
----------------GCCGT------------GG-----------------T-------
--------------A-------------------------TC------------------
----------------------ACGAC------------------------AG-------
-----------------------CT-------------G---------------------
---C------------------AG-------CT------------GAA------------
--------------------GCTC-TT------------GG-------------------
------------CCAA----------------------------GGTGGTAC--------
----AGGTGATGGC-----G-------C-----T--------------------TTC---
-------G-----------------CT-------------------------------GA
-----------------A------ATG--------------GC-----------------
----TT---T--CTCTA-------TCGAG-A------AGACAA-----------------
------GCG-------TTGTT----------------------G-CTAAGA-CACG----
--T-------GCTTT---GAA------------AGC---------AGA---ATA------
------------------------------------------------------------
----------------------------------------CT-CAATCGA------ATT-
-------GGCTC---AAGAC--------CTGA----------------------AAGCAG
TGCA---TGGT-CTAGATGCTGAAGGC---GAATTGA-GCAA---CATTCTG--------
------------------------------------------TCAACA------GAAATC
ATGCTGGAAATCAACCGC------------------------------------------
------------------------------------------------------------
------
>KP775179
----------------------------------------------------GATATTTG
GGGGGTTCAGCCGATGACTG----------------GTCCT---------------A-CA
GG-TTTGA-----------TC-------------TTTGC---------------------
GA-TG--CGTAC--------------------------------AAA----ATA------
------------------------------------------------------------
---------------CGACAGCATG-----------------------------------
-GGTTC---------------------TGCATCT--------------------------
------------------------------------------------------------
------------------------------GAAGCATT-----------------CT---
---------------ACAAC--G---------AAG------------------------C
------AA-------------------------------AC---------------AC--
--------------------------------------AA--------A----------C
TTC---------------------------------T-----------------------
------------------------------------------------------------
------------------------------------------------------------
------------------------------------------------------------
--------------------------------------------------------CAGG
CGCTAA-------------------------------------CGG--------------
----------T------------------------------------GCTATTGCAACTG
G---------------------------------TTC-----------------------
------------------------------------------------------------
-------------------------------------AATGACCATTTCTGC--------
----------AAACGCAACAGACGTTCT--------------------------------
------------------------------------------------------GTTA--
------------------------------------------------------------
------------------------------------------------------------
------------------------------------------------------------
------------------------------------------------------------
------------------------------------------------------------
---------------------------------GG-----------------TAACGCAT
CACCAGGTGCTGCAA-------------------------TG------------------
----------------------ACTAC------------------------AG-------
-----------------GCTCTGCT-----------------------------------
---------------------------------------------GAA------------
--------------------GCAT-TG------------GG-------------------
----------------------------------------------------CGACGGTG
CTGCTGGTAACACA----------------------------------------TTC---
-----CAA--------------------------------------------------CA
-----------------A------ATG--------------GC-----------------
----AT---T--CTCAA-------TTGAG-A------AAGTCA-----------------
------CTG-------TAACT----------------------G-CTAAGA-CACG----
--T-------GCTTT---GAA------------AGC---------AGA---ATA------
------------------------------------------------------------
----------------------------------------CT-CAATGGA------ATT-
-------GGCAC---AAGAC--------TTGA----------------------AAGCAG
TTCA---TGGT-CTTGACGCTGAAACT---GAATTGG-CAAA---CATTCTG--------
------------------------------------------------TCTGCTGAAATC
ATGCTGGAAATCAACCGC------------------------------------------
------------------------------------------------------------
------
>KP775178
----------------------------------------------------GATATTTG
GGGGGTTCAGCCGATGACTG----------------GTCCT---------------A-CA
GG-TTTGA-----------TC-------------TTTGC---------------------
GA-TG--CGTAC--------------------------------TAA----GTA------
------------------------------------------------------------
---------------CGACTCACAA-----------------------------------
-GGTGG---------------------TAAC-----------------------------
------------------------------------------------------------
------------------------------GAAGCATT-----------------CT---
---------------ACAAC--G---------AAG------------------------C
------AA-------------------------------AC---------------AC--
--------------------------------------AA--------A----------C
TTC---------------------------------T-----------------------
------------------------------------------------------------
------------------------------------------------------------
------------------------------------------------------------
--------------------------------------------------------CAGG
CGCTAA-------------------------------------CGG--------------
----------T------------------------------------GCTATTGCAACTG
G---------------------------------TTC-----------------------
------------------------------------------------------------
-------------------------------------AATGACCATTTCTGC--------
----------AAACGCAACAGACGTTCT--------------------------------
------------------------------------------------------GTTA--
------------------------------------------------------------
------------------------------------------------------------
------------------------------------------------------------
------------------------------------------------------------
------------------------------------------------------------
---------------------------------GG-----------------TAACGCAT
CACCAGGTGCTGCAA-------------------------TG------------------
----------------------ACTAC------------------------AG-------
-----------------GCTCTGCT-----------------------------------
---------------------------------------------GAA------------
--------------------GCAT-TG------------GG-------------------
----------------------------------------------------CGACGGTG
CTGCTGGTAACACA----------------------------------------TTC---
-----CAA--------------------------------------------------CA
-----------------A------ATG--------------GC-----------------
----AT---T--CTCAA-------TCGAG-A------AAGTCA-----------------
------CTG-------TAACT----------------------G-CTAAGA-CACG----
--T-------GCTTT---GAA------------AGC---------AGA---ATA------
------------------------------------------------------------
----------------------------------------CT-CAATGGA------ATT-
-------GGCAC---AAGAC--------TTGA----------------------AAGCAG
TTCA---TGGT-CTTGACGCTGAAACT---GAATTGG-CAAA---CATTCTG--------
------------------------------------------------TCTGCTGAAATC
ATGCTGGAAATCAACCGC------------------------------------------
------------------------------------------------------------
------
>KP775177
----------------------------------------------------GATATTTG
GGGGGTTCAGCCGATGACTG----------------GTCCA---------------G-TT
GG-TCAGA-----------TCCACACTCTACGTGTTCGT---------------------
TA-TGCTCAATC---------------ATTGGGCGACACTTCAGCAG-CAGCTA------
------------------------------------------------------------
---------------CTCCGGTAAC-----------------------------------
-TGCAG--------------------GTGAA-----------------------------
------------------------------------------------------------
------------------------------GAAGCACT-----------------AT---
-------------CACCATT--C---------AAG-------------------------
---------------------------------------ATCGCACAGGCATACTCAC--
--------------------------------------GC--------G----------T
TCC---------------------------------T-----------------------
------------------------------------------------------------
------------------------------------------------------------
------------------------------------------------------------
-----------------------------TCAGATG--------------------CAAC
CACTAC-------------------------------------TAG--------------
----------T---------------------------------------TTCTACACTG
G---------------------------------TGC-----------------------
------------------------------------------------------------
------------------------------------------------------------
------------------------------------------------------------
-------------------------------------------------------TGA--
--------------------------------T---------------------------
------------------------------------------------------------
------------------------------------------------------------
------------------------------------------------------------
------------------------------------------------------------
---------------------------------AC-------------------------
----------------------------------------TG------------------
---------------------CATCAC------------------------TA-------
------------------------------------------------------------
---------------------------------------------GAA------------
---------------------------------------GG-------------------
------------------------------------------------------------
------------------------------------------------------------
----------------------------------------------------------TA
------------------------ACG--------------GTGGTAAGCAGATTTCTGT
TCAGAT---C--CTTCG-------TCAGG-------------------------------
------CCG-------TAGAA----------------------G-CCAAGT-CACG----
--C-------AAGCT---ACA------------AGC---------TCG---TTG------
------------------------------------------------------------
----------------------------------------GA-CTTTCGA------AGC-
-------TGCAC---AGGAT--------GCAC----------------------AGTCAC
AGCA---TGGT-ATCGACGTAGAAGCA---GAAATCA-TGGC---TGCTCTT--------
------------------------------------------------GCACAAGAAATC
ATGCTGGAAATCAACCGC------------------------------------------
------------------------------------------------------------
------
>KP775176
----------------------------------------------------GATATTTG
GGGGGTTCAGCCGATGACTG----------------GTCCA---------------A-CT
GG-CTTAA-----------TC-------------TTTGC---------------------
AA-TG--CGTTC--------------------------------GCG----CTT------
------------------------------------------------------------
---------------TGCTAACAAC-----------------------------------
-GACGG---------------------TACC-----------------------------
------------------------------------------------------------
------------------------------GAAGCATT-----------------CT---
---------------ACAAC--G---------AAG------------------------C
------TA-------------------------------AT---------------AC--
--------------------------------------TT--------C----------G
TAT---------------------------------T-----------------------
----C-------------------------------------------------------
------------------------------------------------------------
------------------------------------------------------------
----TGCTCGCGGTCAGTCAAATACTACTGATGCTG--------------------CCAA
TACCAT-------------------------------------TGG--------------
----------T------------------------------------CTTGAGCACAAAG
G---------------------------------TAC-----------------------
------------------------------------------------------------
-TGTTCC------------------------------AGGTGTTTCTGCTAA--------
----------CCCAACCAACGAAGTCTA--------------------------------
-------------------------------------------------------TAA--
--------------------------------C---------------------------
----TACG--------------------AAGGC---------------------------
------------------------------------------------------------
------------------------------------------------------------
------------------------------------------------------------
---------------------------------GG-----------------T-------
--------------A-------------------------TG------------------
-------------------TCCACAAC------------------------TG-------
-----------------------CT-----------------------------------
------------------------------GCT------------GAA------------
--------------------GCTA-TG------------GG-------------------
------------------------------------------------------------
------------------------------------------------------TTC---
-----AACCAACGATAATAAGTTTGCT-------------------------------GA
-----------------A------ATG--------------GC-----------------
----AT---T--CTCGA-------TCGAG-A------AAGTTT-----------------
------CTG-------TAACT----------------------G-CTAAGT-CGCG----
--C-------GCTCT---AAA------------AGC---------TGA---GTA------
------------------------------------------------------------
----------------------------------------CT-CGATGGA------ACT-
-------TGCTC---AGGAT--------CTTA----------------------AAGCAA
TCCA---CGGT-CTTGACGCTGAAACT---GAATTGG-CTAA---CATCCTA--------
------------------------------------------------TCGGCTGAAATC
ATGCTGGAAATCAACCGC------------------------------------------
------------------------------------------------------------
------
>KP775175
----------------------------------------------------GATATTTG
GGGGGTTCAGCCGATGAGTG----------------CACCA---------------A-CT
GG-TCTTA-----------TC-------------TTTGC---------------------
AA-TG--CGCGC--------------------------------TAA----GTA------
------------------------------------------------------------
---------------CAATGGCATC-----------------------------------
-GACGG---------------------ACCA-----------------------------
------------------------------------------------------------
------------------------------GAGGCAAT-----------------GT---
---------------TCGAC--G---------AAG------------------------C
----ATGG------------------------------------------------CC--
--------------------------------------TA--------A----------G
TTC---------------------------------T-----------------------
----C-------------------------------------------------------
------------------------------------------------------------
----------------------------------------------------------AG
GTGCATCTGGTGCAGCAGTTAATTCTGCCGCAGCAA--------------------TTGG
CGTAAC-------------------------------------TGG--------------
----------T---------------------------CTTCTTTCTGGTCACACTCTAG
G---------------------------------TGC-----------------------
----------------------------------------------TGAACCAATCAATG
AGTCATA------------------------------TGCAGGAACTCGTGC--------
----------CGATCTCTTTGCTGATTT--------------------------------
-------------------------------------------------------CCG--
--------------------------------T---------------------------
------------------------------------------------------------
------------------------------------------------------------
------------------------------------------------------------
------------------------------------------------------------
---------------------------------GG-----------------T-------
--------------A-------------------------TG------------------
----------------------CTTAC------------------------CA-------
-----------------GCACCGCA-----------------------------------
---------------------------------------------GAA------------
--------------------AAAC-TT------GGAGACGG-------------------
------------------------------------------------------------
----TTCTAACTAC----------------------------------------TTC---
-----CGT--------------------------------------------------GA
-----------------G------ATG--------------GC-----------------
----AT---T--CAGCA-------TTGAG-A------GAATTG-----------------
------CAG-------TACAA----------------------G-CACGCT-CACG----
--C-------GCTCT---CAA------------GGC---------AGA---ATA------
------------------------------------------------------------
----------------------------------------CA-CCACTGA------ACT-
-------TGCTC---AAGAC--------CTCA----------------------AGGCAG
TTCA---CGGA-CTTGATGCTGAGTCA---GAACTTG-CAAA---TATTCTC--------
------------------------------------------------TCGGTTGAAATC
ATGCTGGAAATCAACCGC------------------------------------------
------------------------------------------------------------
------
>KP775174
----------------------------------------------------GATATTTG
GGGGGTTCAGCCGATGACTG----------------GTCCT---------------A-CT
GG-TCTTA-----------TC-------------TTCGC---------------------
AA-TG--CGCGC-------------------------------AGCATATGCTA------
------------------------------------------------------------
--------------ATGCTACTTCA------------------------------CGTAC
CATCGG---------------------CGCAGCAACACCA--------------------
------------------------------------------------------------
------------------------------GAAGCTCT-----------------AT---
---------------TCCTA--G---------AAG------------------------C
------TA-------------------------------AC---------------AC--
--------------------------------------CG--------C----------A
TTT---------------------------------G-----------------------
----C-------------------------------------------------------
------------------------------------------------------------
------------------------------------------------------------
------------------------------------------------------------
-------------------------------------------TGG--------------
----------T---------------------AACGGTACTCACACTCCTTTCAGTGCTG
C---------------------------------TGC-----------------------
-------------------------------------------TAACGCAAACGCATCGA
TTTCGGG---------------------CGGTCAGTCTAACGTATCCATCTT--------
----------CGCAATCGGTGCTAACAC--------------------------------
-------------------------------------------------------TGG--
-TTA----------------------------C---------------------------
------------------------------------------------------------
------------------------------------------------------------
------------------------------------------------------------
------------------------------------------------------------
---------------------------------GG-----------------T-------
--------------A-------------------------TG------------------
----------------------TCAAC------------------------TG-------
-----------------CATACGGT-----------------------------------
---------------------------------------------GAA------------
--------------------GACC-TT------------GG-------------------
----------------------------------------------------------CG
CAACTGGTACCATC-----G----------------------------------CTG---
----------------------------------------------------------GT
------------------------ATG--------------GG-----------------
----CT---T--CAGCA-------TCGAA-A------AAGTTA-----------------
------CCG-------TTACG----------------------G-CTAACA-CTCG----
--T-------GCGCT---AAA------------AGC---------TGA---ATA------
------------------------------------------------------------
----------------------------------------CA-CCATCGA------ACT-
-------TGCAC---AAGAC--------CTTA----------------------AAGCTG
TTCA---CGGT-CTTGACGCAGAAACC---GAACTAT-CGAA---CATTCTT--------
------------------------------------------------TCGACTGAAATC
ATGCTGGAAATCAACCGC------------------------------------------
------------------------------------------------------------
------
>KP775173
----------------------------------------------------GATATTTG
GGGGGTTCAGCCGATGAGTG----------------GGCCA---------------A-CT
GG-TCTTA-----------TC-------------TTTGC---------------------
TT-TA--CGCGC--------------------------------TCG----TTA------
------------------------------------------------------------
---------------TTCTGCACAG-----------------------------------
-AATGG---------------------TGGC-----------------------------
------------------------------------------------------------
------------------------------GAAGCATT-----------------GT---
---------------TCCAA--G---------AAC------------------------C
----ATCG-------------------------------AC---------------AC--
--------------------------------------AG--------T-----------
------------------------------------T-------CGGTGGA------T--
----C------------------------TG-----------------------------
------------------------------------------------------------
------------------------------------------------------------
--------------------------------------------------------GTGG
TACACC-------------------------------------TGG----ATATACTGCT
TCTGA--TGTT-----------------------------------TCATATCAGGGTCA
G---------------------------------GAT---------------CTTTCCAC
AACTGCT-------------------------------TTT------GGTACCGATCCGT
TCTTTAA------------------------------TGCGTCTGATGCAAC--------
----------CCTTGGAACTGCGGTTGC--------------------------------
-------------------------------------------------------AGA--
--------------------------------T---------------------------
----TCAA------------------------------------GT--------------
----------------------------------GCA-----------------------
-A----------------------------------------------------------
-----------------CAAACC--------G----------------------------
------T--------------------------GG-------------------------
--------------A-------------------------TT------------------
---------------------GACTAC------------------------TA-------
-----------------------CT-------------A---------------------
---A------------------TG-------CC------------GAA------------
--------------------GCAC-TC------------GG----------------AGA
TACTGCTAATAATGGT--------------------------------------------
------------------------------------------------------TTC---
-------A-----------------AT-------------------------------CA
-----------------A------ATG--------------GC-----------------
----AT---T--CAGCA-------TCGAA-A------AGACCA-----------------
------CGG-------TTACT----------------------G-CAAAGA-CCCG----
--T-------GCGCT---CAA------------GGC---------TGA---ATA------
------------------------------------------------------------
----------------------------------------CA-CGATGGA------ACT-
-------CGCAC---AGGAT--------CTAA----------------------AGGCAA
TTCA---CGGA-CTCGATGCAGAGACC---GAACTTG-CTAA---TATTCTG--------
------------------------------------------TCCAGC------GAAATC
ATGCTGGAAATCAACCGC------------------------------------------
------------------------------------------------------------
------
>KP775172
----------------------------------------------------GATATTTG
GGGGGTTCAGCCGATGAATG----------------GTCCA---------------A-CA
GG-ACTCA-----------TC-------------TTCGC---------------------
GA-TG--AAGAC--------------------------------CAA----GTA------
------------------------------------------------------------
---------------CGGTGCTAAT---------------AACTTCAGCGCAAGACCAGA
CAACAG---------------------CAAT-----------------------------
------------------------------------------------------------
------------------------------GAAGCTTT-----------------CA---
---------------TGAAG--G---------AAG------------------------C
------TA-------------------------------GA---------------AC--
--------------------------------------CG--------G----------A
TTC---------------------------------T-----------------------
------------------------------------------------------------
------------------------------------------------------------
------------------------------------------------------------
--------------------------------------------------------CTGG
TGGTAC-------------------------------------TGG--------------
----------T---------------------------------GCATCGCTCGGTGCTG
G---------------------------------CGC-----------------------
----------------------------------------TGGACAAAGATTTGAGGCTG
GTGGCGA---------------------CATGGGCGACATCTTTGCGGATGA--------
----------TGCCGCAGGTTCGGATGC--------------------------------
-------------------------------------------------------CCG--
--------------------------------C---------------------------
----TTCGAAGCTGGTCGT-----------------------------------------
------------------------------------------------------------
------------------------------------------------------------
------------------------------------------------------------
---------------------------------GG-----------------T-------
--------------A-------------------------TG------------------
----------------------ACAAC------------------------TG-------
-----------------CCTATGGT-----------------------------------
---------------------------------------------GAA------------
--------------------AACC-TC------------GG-------------------
------------------------------------------------------------
----TGGTAGCGGT-----G--GTAATGCT------------------------TTC---
-----GGT--------------------------------------------------GA
-----------------A------ATG--------------TC-----------------
----GT---T--CACCA-------TCGAA-A------AGACAG-----------------
------CCG-------TAACT----------------------G-CTAAGA-CTCG----
--C-------GCCCT---CAA------------GGC---------AGA---GTA------
------------------------------------------------------------
----------------------------------------CA-CAACTGA------ACT-
-------CGCTC---AAGAT--------CTCA----------------------AGGCCG
TTCA---CGGA-CTTGATGCTGAAACC---GAGTTAG-CTAA---CATTCTC--------
------------------------------------------------TCCACCGAAATC
ATGCTGGAAATCAACCGC------------------------------------------
------------------------------------------------------------
------
>KP775171
----------------------------------------------------GATATTTG
GGGGGTTCAGCCGATGACAG----------------GTCCA---------------A-CT
GG-TCTTA-----------TC-------------TTCGC---------------------
AA-TG--CGTGC--------------------------------TCG----TTA------
------------------------------------------------------------
---------------CGCAACGCAG-----------------------------------
-GGTGG---------------------AACA-----------------------------
------------------------------------------------------------
------------------------------GAAGCATT-----------------CT---
---------------ACAAC--G---------AAG------------------------C
------TA-------------------------------AC---------------AC--
--------------------------------------TG--------G----------C
TTC---------------------------------T-----------------------
----C-------------------------------------------------------
------------------------------------------------------------
------------------------------------------------------------
----------ATCTGCGCCACAAGGCAACTCGACAG--------------------TTAA
CCTTCC-------------------------------------TGG--------------
----------T------------------------------------TACCGTCACACTG
G---------------------------------TAC-----------------------
----------------------------------------------------TGTTCCAG
GCACTGC------------------------------AAACAACGCTGAGTC--------
----------AAACACATACAACTACGT--------------------------------
-------------------------------------------------------TAA--
--------------------------------G---------------------------
------------------------------------------------------------
------------------------------------------------------------
------------------------------------------------------------
------------------------------------------------------------
---------------------------------GG-------------------------
----------------------------------------TG------------------
----------------------TTAAC----------------ACATCGTACG-------
-----------------------CA-----------------------------------
---------------------------------------------GAA------------
--------------------GCAT---------------GG-------------------
--------------------------------------------------GG------TA
ACTCTTCGGTTGGT-----A----------------------------------TTC---
------CA--------------------------------------------------GA
-----------------A------ATG--------------GC-----------------
----AT---T--CTCAA-------TCGAG-A------AGGTTT-----------------
------CGG-------TAACA----------------------G-CTCAGT-CACG----
--C-------GCTCT---GAA------------AGC---------AGA---ATA------
------------------------------------------------------------
----------------------------------------CT-CGCTTGA------ACT-
-------TGCTC---AGGAT--------CTTA----------------------AAGCCA
TTCA---TGGT-CTGGATGCTGAAACA---GAACTCG-CAAA---CATTCTG--------
------------------------------------------------TCTGCAGAAATC
ATGCTGGAAATCAACCGC------------------------------------------
------------------------------------------------------------
------
>KP775170
----------------------------------------------------GATATTTG
GGGGGTTCAGCCGATGAGTG----------------GGCCA---------------A-CT
GG-TCTTA-----------TC-------------TTTGC---------------------
---TTTACGCGC--------------------------------TCG----TTA------
------------------------------------------------------------
---------------TTCTGCACAG-----------------------------------
-AATGG--------------------TGGC------------------------------
------------------------------------------------------------
------------------------------GAAGCATT-----------------GT---
---------------TCCAA--G---------AAC------------------------C
----ATCG-------------------------------AC---------------AC--
--------------------------------------AG--------T-----------
------------------------------------T-----------------------
----C-------------------------------------------------------
------------------------------------------------------------
------------------------------------------------------------
--------------------------GGTGGATCTG--------------------GTGG
TACACC-------------------------------------TGG----ATATACTGCT
TCTGA--TGTT------------TCATATCAGGGTCAGGATCTTTCCACAACTGCTTTTG
G---------------------------------TAC-----------------------
----------------------------------------------------CGATCCGT
TCTTTAA------------------------------TGCGTCTGATGCAAC--------
----------CCTTGGAACTGCGGTTGC--------------------------------
AGATTCAAGTGCAAC----------------------------------------AAA--
--------------------------------C---------------------------
----CGTG----------------------------------------------------
------------------------------------------------------------
------------------------------------------------------------
------------------------------------------------------------
---------------------------------GA-----------------T-------
----------------------------------------TG------------------
----------------------ACTAC------------------------TA-------
-----------------------CT-----------------------------------
---------------------AAT------GCC------------GAA------------
--------------------GCAC-TC------------GG-------------------
----------------------------------------------AGATAC--------
----TGCTAATAAT-----G-------G-----T--------------------TTC---
-----AAT--------------------------------------------------CA
-----------------A------ATG--------------GC-----------------
----AT---T--CAGCA-------TCGAA-A------AGACCA-----------------
------CGG-------TTACT----------------------G-CAAAGA-CCCG----
--T-------GCGCT---CAA------------GGC---------TGA---ATA------
------------------------------------------------------------
----------------------------------------CA-CGATGGA------ACT-
-------CGCAC---AGGAT--------CTAA----------------------AGGCAA
TTCA---CGGA-CTCGATGCAGAGACC---GAACTTG-CTAA---TATTCTG--------
------------------------------------------------TCCAGCGAAATC
ATGCTGGAAATCAACCGC------------------------------------------
------------------------------------------------------------
------
>KP775169
----------------------------------------------------GATATTTG
GGGGGTTCAGCCGATGACTC----------------AGCCA---------------A-CC
GG-CCTGA-----------TC-------------TTCGC---------------------
TA-TG--AAGTC--------------------------------ACG----CTA------
------------------------------------------------------------
---------------TGGTTCACAA-----------------------------------
-GGTGG---------------------TACA-----------------------------
------------------------------------------------------------
------------------------------GAAGCTTT-----------------GT---
---------------TCAAC--G---------AAG------------------------C
------TG-------------------------------AC---------------AC--
--------------------------------------TG--------G----------T
TAC---------------------------------G-----------------------
----C-------------------------------------------------------
------------------------------------------------------------
------------------------------------------------------------
------------------------------------------------------------
-------------------------------------------TGG--------------
----------T------------------------------------GACGGTACTTCTG
A---------------------------------TTC-----------------------
------------------------------------------------------------
--------------------------------AGACTTGTCCCCATGGACAG--------
---------GCACAGTTACAACTGGCCG--------------------------------
------------------------------------------------------------
--------------------------------T---------------------------
------------------------------------------------------------
------------------------------------------------------------
------------------------------------------------------------
------------------------------------------------------------
---------------------------------GG-----------------T-------
--------------A-------------------------TC------------------
----------------------ACGAC------------------------AG-------
-----------------CTGCTGCT-----------------------------------
---------------------------------------------GAG------------
--------------------CGTC-TT------------GG-------------------
-------------------------------------------------TCAAGGTGGTA
CAGGTGATGGCGCT----------------------------------------TTC---
-----GCT--------------------------------------------------GA
-----------------A------ATG--------------GC-----------------
----TT---T--CTCTA-------TCGAG-A------AGACAA-----------------
------GCG-------TTGTT----------------------G-CTAAGA-CACG----
--T-------GCTCT---GAA------------AGC---------TGA---GTA------
------------------------------------------------------------
----------------------------------------CT-CAATCGA------ATT-
-------GGCAC---AAGAC--------TTGA----------------------AAGCAG
TTCA---TGGT-CTTGACGCTGAAGGC---GAGTTGA-GCAA---CATTCTT--------
------------------------------------------------TCAGCTGAAATC
ATGCTGGAAATCAACCGC------------------------------------------
------------------------------------------------------------
------
>KP775168
----------------------------------------------------GATATTTG
GGGGGTTCAGCCGATGACAG----------------GTCCT---------------A-CT
GG-CCTTA-----------TC-------------TTCGC---------------------
TA-TG--CGCTC--------------------------------ACG----CTT------
------------------------------------------------------------
---------------AGTCAATCAG-----------------------------------
-ACAGG---------------------TACA-----------------------------
------------------------------------------------------------
------------------------------GAAGCACT-----------------AT---
---------------TCAAC--G---------AAG------------------------C
------CA-------------------------------AC---------------AC--
--------------------------------------AG--------C----------A
TTT---------------------------------T-----------------------
----C-------------------------------------------------------
------------------------------------------------------------
------------------------------------------------------------
-------------TTCACAGAACAATGCATTTGGTT--------------------TCAA
TACAGT-------------------------------------TGG--------------
----------T------------------------------------TCACATCCAGCTG
G---------------------------------TAA-----------------------
------------------------------------------------------------
-------------------------------------CAACAACCCATTCGC--------
----------TGATTCAACTCTTTCTGG--------------------------------
------------------------------------------------------------
--------------------------------C---------------------------
------------------------------------------------------------
------------------------------------------------------------
------------------------------------------------------------
------------------------------------------------------------
---------------------------------GA-----------------TTCATATG
TCGTTGGTAAGGGCA-------------------------TG------------------
----------------------TCAAC------------------------AG-------
-----------------CACAGGCT-----------------------------------
---------------------------------------------GAA------------
--------------------GCAC-TC------------GG-------------------
-------------------------------------------------------CGATG
CTGCTGGTAACATG----------------------------------------TTC---
-----AAC--------------------------------------------------GA
-----------------A------ATG--------------GC-----------------
----CT---T--CTCAA-------TCGAT-A------AGGTTA-----------------
------CTG-------TTACT----------------------G-CTCGTA-GCCG----
--T-------GCGCT---AAA------------AGC---------AGA---ATA------
------------------------------------------------------------
----------------------------------------CA-CCACAGA------GCT-
-------TGCTC---AGGAT--------CTTA----------------------AAGCCA
TTCA---CGGC-CTTGATGCTGAGACA---GAATTGG-CCAA---CATTCTT--------
------------------------------------------------TCAACAGAAATC
ATGCTGGAAATCAACCGC------------------------------------------
------------------------------------------------------------
------
>KP775167
----------------------------------------------------GATATTTG
GGGGGTTCAGCCGATGACTG----------------GTCCT---------------A-CT
GG-TCTGA-----------TC-------------TTCGC---------------------
AA-TG--CGTTC--------------------------------GCA----CTA------
------------------------------------------------------------
---------------TGCTAACCAA-----------------------------------
-CAAGG---------------------TACA-----------------------------
------------------------------------------------------------
------------------------------GAAGCTTT-----------------CT---
---------------ACAAC--G---------AAG------------------------C
------TA-------------------------------AT---------------AC--
--------------------------------------TG--------A----------G
TTC---------------------------------G-----------------------
----C-------------------------------------------------------
------------------------------------------------------------
------------------------------------------------------------
----------------TGGTACAACTACTGCGGCTG--------------------CTAA
CACCAT-------------------------------------CGG--------------
----------T------------------------------------CTAAACGATGTTG
G---------------------------------TAC-----------------------
------------------------------------------------------------
-AGTTCC---------------------AGGAGTTTCCAACAATGCTGGTTC--------
----------AAATACCTATAACTTCAT--------------------------------
-------------------------------------------------------GGG--
--------------------------------T---------------------------
------------------------------------------------------------
------------------------------------------------------------
------------------------------------------------------------
------------------------------------------------------------
---------------------------------GG-----------------T-------
--------------C-------------------------TA------------------
----------------------ACAAC------------------------TG-------
-----------------CTCAAGCT-----------------------------------
---------------------------------------------GAA------------
--------------------TCGC-TA------------GG-------------------
------------------------------------------------------------
----TAACAGCACT-----C--AAGCC---------------------------TTC---
-----GCT--------------------------------------------------GA
-----------------A------ATG--------------GC-----------------
----AT---T--CTCTA-------TCGAC-A------AGGTTT-----------------
------CGG-------TAGTT----------------------G-CTAAGA-GCCG----
--T-------GCTCT---GAA------------AGC---------TGA---CTA------
------------------------------------------------------------
----------------------------------------CT-CGATGGA------ACT-
-------TGCAC---AAGAT--------CTTA----------------------AAGCTA
TCCA---CGGT-CTTGACGCTGAAACC---GAACTAG-CTAA---CATCTTG--------
------------------------------------------------TCGGCTGAAATC
ATGCTGGAAATCAACCGC------------------------------------------
------------------------------------------------------------
------
>KP775166
----------------------------------------------------GATATTTG
GGGGGTTCAGCCGATGACCC----------------AGCCA---------------A-CG
GG-TCTGA-----------TC-------------TTTGC---------------------
AA-TG--AAGAG--------------------------------CAA----GTA------
------------------------------------------------------------
---------------CACCACACAG-----------------------------------
-GGTGG---------------------CACT-----------------------------
------------------------------------------------------------
------------------------------GAGGCTCT-----------------CT---
---------------TCGAC--G---------AAG------------------------C
------TA-------------------------------AC---------------TC--
--------------------------------------TG--------C----------C
TTC---------------------------------T-----------------------
----C-------------------------------------------------------
------------------------------------------------------------
------------------------------------------------------------
------------------------------------------------------------
CGGTAC-------------------------------------CGG----AACACAGGCT
GGCGA--TCCT------------------------------------TCGTCCATCATCG
G---------------------------------CAC-----------------------
----------------------------------------------------GGACACAA
CTCCTGC------------------------------CAACGACATCGCTGA--------
----------CAACTTCGCTGTTGGCGC--------------------------------
------------------------------------------------------------
--------------------------------C---------------------------
------------------------------------------------------------
------------------------------------------------------------
------------------------------------------------------------
------------------------------------------------------------
---------------------------------GG-----------------T-------
--------------A-------------------------TG------------------
----------------------ACCAC------------------------AG-------
-----------------CCGCTGCT-----------------------------------
---------------------------------------------GAA------------
--------------------GCGC-TG------------GG-------------------
------------------------------------------------------------
-CAACACCGGAAAT-----G-------C-----C--------------------TTC---
-------G-----------------CT-------------------------------GA
-----------------A------ATG--------------GC-----------------
----AT---T--CTCGA-------TCGAA-A------AGGCCA-----------------
------CCG-------TTACC----------------------G-CTAAGA-GCCG----
--C-------GCGCT---CAA------------GGC---------TGA---GTA------
------------------------------------------------------------
----------------------------------------CA-CGATGGA------GCT-
-------CGCTC---AGGAC--------CTCA----------------------AGGCCG
TTCA---CGGT-CTCGATGCAGAGTCC---GAGCTGG-CCAA---CATCCTG--------
------------------------------------------------TCGACCGAAATC
ATGCTGGAAATCAACCGC------------------------------------------
------------------------------------------------------------
------
>KP775165
----------------------------------------------------GATATTTG
GGGGGTTCAGCCGATGACAC----------------AGCCA---------------A-CT
GG-CCTGA-----------TC-------------TTCGC---------------------
AA-TG--AAGTC--------------------------------ACG----CTA------
------------------------------------------------------------
---------------CGGCAACCAG-----------------------------------
-AACGG---------------------TACA-----------------------------
------------------------------------------------------------
------------------------------GAAGCTCT-----------------GT---
---------------TCAAC--G---------AAG------------------------C
------TG-------------------------------AT---------------AC--
--------------------------------------CG--------A----------G
TTT---------------------------------T-----------------------
------------------------------------------------------------
------------------------------------------------------------
------------------------------------------------------------
--------------------------------------------------------CTGG
CGAGTC-------------------------------------AGG--------------
-----------------------------------------------AACAGACCAGTCA
G---------------------------------CAC-----------------------
------------------------------------------------------------
------T------------------------------TGATGGTGCATGGTC--------
----------AGGTTCAGGCGCAGGCG---------------------------------
-------------------------------------------------------TAA--
--------------------------------C-------------------------AT
ACCGTCCA----------------------------------------------------
------------------------------------------------------------
------------------------------------------------------------
------------------------------------------------------------
---------------------------------GG-----------------T-------
--------------A-------------------------TT------------------
----------------------TCGAC------------------ATCTGCAG-------
-----------------------CT-----------------------------------
---------------------------------------------GAG------------
--------------------CGTC-TG------GGTCAAGG-------------------
----------------------------------------------------------CG
GAACAGGCGACGGC-----G-------T-----A--------------------TTC---
-----AAC--------------------------------------------------CA
-----------------G------ATG--------------GC-----------------
----GT---T--CTCGA-------TCGAG-A------AGACAT-----------------
------CCG-------TTGTT----------------------G-CAAAGA-CACG----
--C-------GCTCT---GAA------------AGC---------TGA---GTA------
------------------------------------------------------------
----------------------------------------CT-CAATCGA------ACT-
-------CGCAC---AGGAC--------CTGA----------------------AAGCAG
TTCA---TGGT-CTTGACGCAGAAGGC---GAGCTGT-CAAA---CATCCTG--------
------------------------------------------------TCGGCTGAAATC
ATGCTGGAAATCAACCGC------------------------------------------
------------------------------------------------------------
------
>KP775164
----------------------------------------------------GATATTTG
GGGGGTTCAGCCGATGACAG----------------GTCCA---------------A-CT
GG-CTTGA-----------TC-------------TTCGC---------------------
AA-TG--CGTTC--------------------------------GCA----CTA------
------------------------------------------------------------
---------------TGCCAACCAG-----------------------------------
-CAAGG---------------------TACA-----------------------------
------------------------------------------------------------
------------------------------GAAGCTTT-----------------CT---
---------------ACAAC--G---------AAG------------------------C
------TA-------------------------------AT---------------AC--
--------------------------------------CG--------A----------G
TTC---------------------------------------------------------
------------------------------------------------------------
------------------------------------------------------------
------------------------------------------------------------
--------------GGTGGTACAACTACTGCTGCTG--------------------CTAA
CTCCGT-------------------------------------CGG--------------
----------T------------------------------------CTAAACGACGTTG
G---------------------------------TAC-----------------------
------------------------------------------------------------
-AGTTCC---------------------AGGCGTCTCGAACAACGCTGGTAC--------
----------AAATACCTATAACTTCAC--------------------------------
-------------------------------------------------------TGG--
--------------------------------C---------------------------
------------------------------------------------------------
------------------------------------------------------------
------------------------------------------------------------
------------------------------------------------------------
---------------------------------GG-----------------T-------
--------------C-------------------------TA------------------
----------------------ACAAC------------------------TG-------
-----------------CTCAAGCT-----------------------------------
---------------------------------------------GAA------------
--------------------TCGC-TA------------GG-------------------
------------------------------------------------------------
----TAACAGCACT-----C--AAGCC---------------------------TTC---
-----GCT--------------------------------------------------GA
-----------------A------ATG--------------GC-----------------
----TT---T--CTCGA-------TCGAC-A------AGGTTT-----------------
------CTG-------TAACT----------------------G-CCAAGT-CGCG----
--C-------GCTCT---GAA------------AGC---------TGA---CTA------
------------------------------------------------------------
----------------------------------------CT-CGATGGA------ACT-
-------TGCTC---AAGAT--------CTTA----------------------AAGCTA
TTCA---CGGT-CTTGACGCTGAAACC---GAACTAG-CCAA---CATTCTT--------
------------------------------------------------TCGGCTGAAATC
ATGCTGGAAATCAACCGC------------------------------------------
------------------------------------------------------------
------
>KP775163
----------------------------------------------------GATATTTG
GGGGGTTCAGCCGATGACAG----------------GCCCA---------------A-CT
GG-TCTGA-----------TC-------------TTTGC---------------------
AA-TG--CGTAC--------------------------------ACG----TTA------
------------------------------------------------------------
---------------TGCTGGTCAA-----------------------------------
-ACTGG---------------------CACA-----------------------------
------------------------------------------------------------
------------------------------GAAGCATT-----------------CT---
---------------ACAAC--G---------AAG------------------------C
------AA-------------------------------AC---------------AC--
--------------------------------------AG--------C----------A
TTC---------------------------------T-----------------------
------------------------------------------------------------
------------------------------------------------------------
------------------------------------------------------------
--------------------------------------------------------CAGG
TGCTAA-------------------------------------CGG--------------
----------T------------------------------------GCAATCGTTGCTT
C---------------------------------TTC-----------------------
----------------------------------------------------AATGAGCA
TCGCAGG------------------------------TAACACAACTGACTA--------
----------TCTGTTTGTTGGTAACGC--------------------------------
-------------------------------------------------------TGC--
--------------------------------T---------------------------
----CCAA------------------------------------CT--------------
------------------------------------------------------------
------------------------------------------------------------
------------------------------------------------------------
---------------------------------GG-----------------C-------
-----------GCAA-------------------------TG------------------
----------------------ACAAC------------------------TG-------
-----------------GTTCTGCT-----------------------------------
---------------------------------------------GAA------------
--------------------GCAC-TG------GGTGACGG-------------------
-------------------------------------------------CGC--------
----TGCTGGTAAC-----A-------C-----A--------------------TTC---
-----CAA--------------------------------------------------GA
-----------------A------ATG--------------GC-----------------
----AT---T--CTCAA-------TTGAG-A------AAGTCA-----------------
------CTG-------TAACA----------------------G-CACGTA-CACG----
--T-------GCGCT---GAA------------AGC---------AGA---ATA------
------------------------------------------------------------
----------------------------------------CT-CAATGGA------ACT-
-------GGCAC---AAGAC--------TTGA----------------------AAGCAG
TTCA---TGGT-CTTGACGCTGAAACA---GAACTGG-CTAA---CATTCTG--------
------------------------------------------TCCGCT------GAAATC
ATGCTGGAAATCAACCGC------------------------------------------
------------------------------------------------------------
------
>KP775162
----------------------------------------------------GATATTTG
GGGGGTTCAGCCGATGACAG----------------GCCCA---------------A-CA
GG-CTTGA-----------TC-------------TTTGC---------------------
TA-TG--CGTTC---------------------------CGTATACG----GTA------
------------------------------------------------------------
--------ACACACGTACTGTTGCA-----------------------------------
-AACGG---------------------TACT-----------------------------
------------------------------------------------------------
------------------------------GAGGCCTT-----------------GT---
---------------TCAAC--G---------AAG------------------------C
------GA-------------------------------AT---------------AC--
--------------------------------------AC--------A----------A
TTC---------------------------------T-----------------------
----C-------------------------------------------------------
------------------------------------------------------------
------------------------------------------------------------
-------------TTCTTCTTCATACACTTCTGCAC--------------------TAGA
TACTTC-------------------------------------TGG--------------
----------T------------------------ACACCATTGAACGGTACTCACACTG
G---------------------------------TAC-----------------------
------------------------------------------------------------
-------------------------------------AAACCCAGTTGATGG--------
----------TACCTATACAACTGGTAA--------------------------------
------------------------------------------------------------
--------------------------------A---------------------------
------------------------------------------------------------
------------------------------------------------------------
------------------------------------------------------------
------------------------------------------------------------
---------------------------------GG-----------------T-------
--------------A-------------------------TG------------------
----------------------ACTAC------------------------TG-------
-----------------CTCAAGCT-----------------------------------
---------------------------------------------GAA------------
--------------------GCCT-TG------------GG-------------------
------------------------------------------------------------
----TGATAGTGCT-----AACAATGCA--------------------------TTC---
-----GGT--------------------------------------------------CA
-----------------A------ATG--------------GG-----------------
----CT---T--CTCTA-------TTGAC-A------AGACTA-----------------
------CTG-------TGACT----------------------G-CTCAGT-CACG----
--C-------GCTTT---GAA------------AGC---------TGA---ATA------
------------------------------------------------------------
----------------------------------------CA-CTCTTGA------ACT-
-------TGCTC---AAGAC--------TTGA----------------------AAGCTG
TTCA---CGGT-CTTGACGCTGAGTCA---GAATTGT-CAAA---CATTCTT--------
------------------------------------------------TCACAAGAAATC
ATGCTGGAAATCAACCGC------------------------------------------
------------------------------------------------------------
------
>KP775161
----------------------------------------------------GATATTTG
GGGGGTTCAGCCGATGACTG----------------GTCCA---------------G-TT
GG-ACAGA-----------TCCATACTCTGCGTGTTCGC---------------------
TA-TG--CAAGC--------------------------------ACA-ATGACA------
------------------------------------------------------------
---------------GACCAAACAG----------------CAGCCGCAACTTCAGTTGT
AGCTGG---------------------TGAA-----------------------------
------------------------------------------------------------
------------------------------GAAGCTCT-----------------AT---
---------CACCATTCAAG--A---------TCG------------------------C
------TG-------------------------------TT---------------GC--
-----------------------------------------------------------T
TAC---------------------------------T-----------------------
----C-------------------------------------------------------
------------------------------------------------------------
------------------------------------------------------------
-------------------AGCAGGCGCTCGCGGTG--------------------CTGA
TAACGC-------------------------------------TGC----AACAACACAG
ACAGC--CGCT------------------------------------CAAGGCTACGCTG
G---------------------------------TGC-----------------------
------------------------------------------------------------
-------------------------------------------------TCC--------
----------TACAGCTACTCTAGAAGG--------------------------------
-------------------------------------------------------CAA--
--------------------------------C---------------------------
------------------------------------------------------------
------------------------------------------------------------
------------------------------------------------------------
------------------------------------------------------------
---------------------------------GG-------------------------
----------------------------------------TG------------------
---------------------GTCGTC---------------------------------
------------------------------------------------------------
---------------------------------------------AGA------------
--------------------TCTC-TG---------------------------------
------------------------------------------------------------
------------------------------------------------------TAC---
----------------------------------------------------------AA
------------------------------------------------------------
----AT---T--CTAAA-------GCAAG-------------------------------
------CTG-------TTGAA----------------------G-CTAAGA-CACG----
--T-------AAGCT---ACA------------AGC---------TCG---TTG------
------------------------------------------------------------
----------------------------------------GA-CTTTTGA------AGC-
-------TGCTC---AAGAC--------GCAC----------------------AAGCAA
TGCA---TGGC-ATCGACGTTGAAGCC---GAAATCA-TGGC---TGCTTTG--------
------------------------------------------------GCTCAAGAAATC
ATGCTGGAAATCAACCGC------------------------------------------
------------------------------------------------------------
------
>KP775160
----------------------------------------------------GATATTTG
GGGGGTTCAGCCGATGACTG----------------GTCCT---------------A-CT
GG-TCTAA-----------TC-------------TTCGC---------------------
AA-TG--CGTTC--------------------------------ACG----CTA------
------------------------------------------------------------
---------------TGCAAACCGT-----------------------------------
-GAAGG---------------------TGCT-----------------------------
------------------------------------------------------------
------------------------------GAGGCTCT-----------------CT---
---------------TCAAT--G---------AAG------------------------C
------TG-------------------------------AT---------------AC--
--------------------------------------AG--------A----------C
TTC---------------------------------T-----------------------
----C-------------------------------------------------------
------------------------------------------------------------
------------------------------------------------------------
------------------------------------------------------------
-------------------------------------------CGG--------------
----------T---------------------------------ACAGGTACACACGCTG
G---------------------------------TTC-----------------------
------------------------------------------------------------
-------------------------------------AAATCCAGTTAACGG--------
----------TACTTACACAACTGGTTT--------------------------------
------------------------------------------------------------
------------------------------------------------------------
------------------------------------------------------------
------------------------------------------------------------
------------------------------------------------------------
------------------------------------------------------------
---------------------------------GC-----------------C-------
----------------------------------------TA------------------
--------------------TTGCTAC------------------------TG-------
-----------------ATGCTGCT-----------------------------------
---------------------------------------------GAA------------
--------------------GCAC-TC------------GG-------------------
-------------------------------------------------TAC------AT
CTGGTGGTGGCGCT----------------------------------------TTC---
-----GGC--------------------------------------------------GA
-----------------A------ATG--------------GC-----------------
----TT---T--CACAA-------TTGAG-A------AAACTT-----------------
------CAG-------TTGTT----------------------G-CTAAGA-CACG----
--C-------GCTTT---GAA------------AGC---------TGA---CTA------
------------------------------------------------------------
----------------------------------------CA-CAGTTGA------ATT-
-------GGCAC---AGGAC--------TTGA----------------------AATCAG
TTCA---TGGT-CTTGACGCTGAGTCC---GAGCTAA-GCAA---CATCCTA--------
------------------------------------------------TCACAGGAAATC
ATGCTGGAAATCAACCGC------------------------------------------
------------------------------------------------------------
------
>KP775159
----------------------------------------------------GATATTTG
GGGGGTTCAGCCGATGACAC----------------AACCA---------------A-CT
GG-CTTGA-----------TC-------------TTCGC---------------------
AA-TG--AAGAG--------------------------------CAA----GTA------
------------------------------------------------------------
---------------CAGCGCACAG-----------------------------------
-AACGG---------------------TACA-----------------------------
------------------------------------------------------------
------------------------------GAAGCTTT-----------------GT---
---------------TTAAT--G---------AAG------------------------C
------TG-------------------------------AC---------------AC--
--------------------------------------TG--------G----------T
TTT---------------------------------G-----------------------
----C-------------------------------------------------------
------------------------------------------------------------
------------------------------------------------------------
------------------------------------------------------------
-------------------------------------------TGG--------------
----------T---------------------------------------------GACG
G---------------------------------TAC-----------------------
------------------------------------------------------------
-----------------------TTCGCAATCAGATTTGTCCCCATGGACAG--------
---------GTACAGTTACAACTGGCCG--------------------------------
------------------------------------------------------------
--------------------------------T---------------------------
------------------------------------------------------------
------------------------------------------------------------
------------------------------------------------------------
------------------------------------------------------------
---------------------------------GG-----------------T-------
--------------A-------------------------TC------------------
----------------------ACGAC------------------------AG-------
-----------------CTGCAGCT-----------------------------------
---------------------------------------------GAA------------
--------------------GCTC-TT------------GG-------------------
----------------------------------------------CCAAGG---TGGTA
CAGGTGATGGCGCT----------------------------------------TTC---
-----GCT--------------------------------------------------GA
-----------------A------ATG--------------GC-----------------
----TT---T--CTCTA-------TCGAG-A------AGACAA-----------------
------GCG-------TTGTT----------------------G-CTAAGA-CACG----
--T-------GCTTT---GAA------------AGC---------AGA---ATA------
------------------------------------------------------------
----------------------------------------CT-CAATCGA------ATT-
-------GGCTC---AAGAC--------CTGA----------------------AAGCAG
TGCA---TGGT-CTAGATGCTGAAGGC---GAATTGA-GCAA---CATTCTG--------
------------------------------------------------TCAACAGAAATC
ATGCTGGAAATCAACCGC------------------------------------------
------------------------------------------------------------
------
>KP775158
----------------------------------------------------GATATTTG
GGGGGTTCAGCCGATGACTG----------------GCCCA---------------A-CC
GG-CTTGA-----------TC-------------TTTGC---------------------
TA-TG--CGCCC--------------------------------ACA----ATA------
------------------------------------------------------------
---------------TGCAAACACA---------------------------ACTGCACT
TACCGG--------------------C---------------------------------
------------------------------------------------------------
------------------------------GAATCATT-----------------CT---
---------------ACAAT--G---------AAG------------------------C
------TG-------------------------------AT---------------AC--
--------------------------------------AG--------A----------C
TTC---------------------------------T-----------------------
----C-------------------------------------------------------
------------------------------------------------------------
------------------------------------------------------------
------------------------------------------------------------
-------------------------------------------AGG--------------
----------T---------------------------------------------GCTG
G---------------------------------CAC-----------------------
------------------------------------------------------------
-AATGGC------------------------------TGGTACAACAGGTAC--------
----------TGCAAACACTGCAAATAC--------------------------------
-------------------------------------------------------TGG--
--------------------------------T---------------------------
------------------------------------------------------------
----------------------------------ACT-----------------------
------------------------------------------------------------
------------------------------------------------------------
---------------------------------GG-----------------T-------
--------------A-------------------------TG------------------
----------------------TCAAC------------------ATCTGTTG-------
-----------------------CT-----------------------------------
---------------------------------------------GAA------------
--------------------GCAAATA----------CCGC-------------------
------------------------------------------------------------
------------------------------------------------------TTT---
-TGCACAA----------------------------------------------------
------------------------ATG--------------GG-----------------
----CT---T--CTCAC-------TAGAA-A------AAGTTT-----------------
------CTG-------TTACT----------------------G-CAAAGT-CACG----
--C-------GCTTT---GAA------------AGC---------AGA---ATA------
------------------------------------------------------------
----------------------------------------CA-CAACTGA------ACT-
-------TGCAC---AAGAC--------TTGA----------------------AGGCAA
TTCA---CGGT-CTAGACGCTGAAACA---GAACTTG-CAAA---CATTCTA--------
------------------------------------------------CAGTCTGAAATC
ATGCTGGAAATCAACCGC------------------------------------------
------------------------------------------------------------
------
>KP775157
----------------------------------------------------GATATTTG
GGGGGTTCAGCCGATGACAG----------------GTCCA---------------A-CT
GG-TCTTA-----------TC-------------TTCGC---------------------
AA-TG--CGTGC--------------------------------TCG----TTA------
------------------------------------------------------------
---------------CGCAACGCAG-----------------------------------
-GGTGG---------------------AACA-----------------------------
------------------------------------------------------------
------------------------------GAAGCATT-----------------CT---
---------------ACAAC--G---------AAG------------------------C
------TA-------------------------------AC---------------AC--
--------------------------------------TG--------G----------C
TTC---------------------------------T-----------------------
----C-------------------------------------------------------
------------------------------------------------------------
------------------------------------------------------------
----------ATCTGCGCCACAAGGCAACTCGACAG--------------------TTAA
CCTTCC-------------------------------------TGG--------------
----------T------------------------------------TACCGTCACACTG
G---------------------------------TAC-----------------------
----------------------------------------------------TGTTCCAG
GCACTGC------------------------------AAACAACGCTGAGTC--------
----------AAACACATACAACTACGT--------------------------------
-------------------------------------------------------TAA--
--------------------------------G---------------------------
------------------------------------------------------------
------------------------------------------------------------
------------------------------------------------------------
------------------------------------------------------------
---------------------------------GG-------------------------
----------------------------------------TG------------------
----------------------TTAAC----------------ACATCGTACG-------
-----------------------CA-----------------------------------
---------------------------------------------GAA------------
--------------------GCAT---------------GG-------------------
--------------------------------------------------GG------TA
ACTCTTCGGTTGGT-----A----------------------------------TTC---
------CA--------------------------------------------------GA
-----------------A------ATG--------------GC-----------------
----AT---T--CTCAA-------TCGAG-A------AGGTTT-----------------
------CGG-------TAACA----------------------G-CTCAGT-CACG----
--C-------GCTCT---GAA------------AGC---------AGA---ATA------
------------------------------------------------------------
----------------------------------------CT-CGCTTGA------ACT-
-------TGCTC---AGGAT--------CTTA----------------------AAGCCA
TTCA---TGGT-CTGGATGCTGAAACA---GAACTCG-CAAA---CATTCTG--------
------------------------------------------------TCTGCAGAAATC
ATGCTGGAAATCAACCGC------------------------------------------
------------------------------------------------------------
------
>KP775156
----------------------------------------------------GATATTTG
GGGGGTTCAGCCGATGACTG----------------GTCCT---------------A-CC
GG-TCTTA-----------TT-------------TTCGC---------------------
GA-TG--CGTTC---------------------------CGTTTACG----GTA------
------------------------------------------------------------
-------------ACACTCGCTCAG----------------------------------A
TTCTGG--------------------CTTAACA---------------------------
------------------------------------------------------------
------------------------------GAAGCACT-----------------TT---
---------------TCAAC--G---------AAG------------------------C
------AG-------------------------------AC---------------AC--
--------------------------------------AG--------A----------C
TTC---------------------------------T-----------------------
----C-------------------------------------------------------
------------------------------------------------------------
------------------------------------------------------------
----GTCATCTAGCTTCTCTTCACCACTTGCTAACG--------------------CTGG
TACCCC----ACT--AAA-------------------------CGG--------------
----------T---------------------------------------ACACATGCTG
G---------------------------------TTC-----------------------
------------------------------------------------------------
----------------------------------------TAACCCTGTTGA--------
----------CGGTTCTTACACCACCGG--------------------------------
-------------------------------------------------------TGG--
--------------------------------T---------------------------
------------------------------------------------------------
------------------------------------------------------------
------------------------------------------------------------
------------------------------------------------------------
---------------------------------GG-----------------T-------
--------------A-------------------------TG------------------
----------------------ACCAC------------------------AG-------
-----------------------CT-----------------------------------
---------------------------GAAGGT------------GAA------------
--------------------GCAT-TA------------GG-------------------
----------------------------------------------------------CG
ACGCTGACAGCAAT-----G-------C-----A--------------------TTC---
-------G-----------------GT-------------------------------CA
-----------------A------ATG--------------GC-----------------
----TT---T--CGCTA-------TTGAC-A------AGACTA-----------------
------CGG-------TTACT----------------------G-CTCGTA-CCCG----
--T-------GCTCT---GAA------------AGC---------AGA---ATA------
------------------------------------------------------------
----------------------------------------CA-CTTTAGA------ACT-
-------CGCAC---AAGAC--------TTGA----------------------AAGCAG
TTCA---TGGT-CTTGACGCTGAGTCG---GAGCTTT-CGAA---CATCCTC--------
------------------------------------------------TCGCAGGAAATC
ATGCTGGAAATCAACCGC------------------------------------------
------------------------------------------------------------
------
>KP775155
----------------------------------------------------GATATTTG
GGGGGTTCAGCCGATGACAC----------------AACCA---------------A-CT
GG-CTTGA-----------TC-------------TTCGC---------------------
AA-TG--AAGAG--------------------------------CAA----GTA------
------------------------------------------------------------
---------------CAGCGCACAG-----------------------------------
-AACGG---------------------TACA-----------------------------
------------------------------------------------------------
------------------------------GAAGCTTT-----------------GT---
---------------TTAAT--G---------AAG------------------------C
------TG-------------------------------AC---------------AC--
--------------------------------------TG--------G----------T
TAC---------------------------------G-----------------------
----C-------------------------------------------------------
------------------------------------------------------------
------------------------------------------------------------
------------------------------------------------------------
-------------------------------------------TGG--------------
----------T------------------------------------GACGGTACTTCTG
A---------------------------------TTC-----------------------
------------------------------------------------------------
------------------------------------AGACTTGTCCCCATGG--------
-----ACAGGCACAGTTACAACTGGCCG--------------------------------
------------------------------------------------------------
--------------------------------T---------------------------
------------------------------------------------------------
------------------------------------------------------------
------------------------------------------------------------
------------------------------------------------------------
---------------------------------GG-----------------T-------
--------------A-------------------------TC------------------
----------------------ACGAC------------------------AG-------
-----------------CTGCTGCT-----------------------------------
---------------------------------------------GAG------------
--------------------CGTC-TT------------GG-------------------
-------------------------------------------TCAAGGTGG------TA
CAGGTGATGGCGCT----------------------------------------TTC---
-----GCT--------------------------------------------------GA
-----------------A------ATG--------------GC-----------------
----TT---T--CTCTA-------TCGAG-A------AGACAA-----------------
------GCG-------TTGTT----------------------G-CTAAGA-CACG----
--T-------GCTCT---GAA------------AGC---------TGA---GTA------
------------------------------------------------------------
----------------------------------------CT-CAATCGA------ATT-
-------GGCAC---AAGAC--------TTGA----------------------AAGCAG
TTCA---TGGT-CTTGACGCTGAAGGC---GAGTTGA-GCAA---CATTCTT--------
------------------------------------------------TCAGCTGAAATC
ATGCTGGAAATCAACCGC------------------------------------------
------------------------------------------------------------
------
>KP775154
----------------------------------------------------GATATTTG
GGGGGTTCAGCCGATGACTG----------------GCCCA---------------A-CC
GG-CTTGA-----------TC-------------TTTGC---------------------
TA-TG--CGCCC--------------------------------ACA----ATA------
------------------------------------------------------------
---------------TGCAAACACA-----------------------------------
-ACTGC------------------ACTTACCGGC--------------------------
------------------------------------------------------------
------------------------------GAATCATT-----------------CT---
---------------ACAAT--G---------AAG------------------------C
------TG-------------------------------AT---------------AC--
--------------------------------------AG--------A----------C
TTC---------------------------------T-----------------------
----C-------------------------------------------------------
------------------------------------------------------------
------------------------------------------------------------
------------------------------------------------------------
-------------------------------------------AGG--------------
----------T---------------------------------GCTGGCACAATGGCTG
G---------------------------------TAC-----------------------
------------------------------------------------------------
-------------------------------------AACAGGTACTGCAAA--------
----------CACTGCAAATACTGGTAC--------------------------------
------------------------------------------------------------
--------------------------------T---------------------------
------------------------------------------------------------
------------------------------------------------------------
------------------------------------------------------------
------------------------------------------------------------
---------------------------------GG-----------------T-------
--------------A-------------------------TG------------------
----------------------TCAAC---------------------------------
---------------ATCTGTTGCT-----------------------------------
---------------------------------------------GAA------------
---------------------------------------GC-------------------
------------------------------------------------------------
----AAATACCGCT----------------------------------------TTT---
-----GCA--------------------------------------------------CA
-----------------A------ATG--------------GG-----------------
----CT---T--CTCAC-------TAGAA-A------AAGTTT-----------------
------CTG-------TTACT----------------------G-CAAAGT-CACG----
--C-------GCTTT---GAA------------AGC---------AGA---ATA------
------------------------------------------------------------
----------------------------------------CA-CAACTGA------ACT-
-------TGCAC---AAGAC--------TTGA----------------------AGGCAA
TTCA---CGGT-CTAGACGCTGAAACA---GAACTTG-CAAA---CATTCTA--------
------------------------------------------------CAGTCTGAAATC
ATGCTGGAAATCAACCGC------------------------------------------
------------------------------------------------------------
------
>KP775153
----------------------------------------------------GATATTTG
GGGGGTTCAGCCGATGACAG----------------CCCCA---------------A-CA
GG-CTTGA-----------TC-------------TTCGC---------------------
AA-TG--CGTGC--------------------------------AAA----CTA------
------------------------------------------------------------
------------CGGTGGCAACCTG-----------------------------------
-TACGG------AAATACTCAGTTCTACACT-----------------------------
------------------------------------------------------------
------------------------------GAAGCCAT-----------------GT---
---------------TCCAA--G---------AGC------------------------C
------AA-------------------------------AT---------------CC--
--------------------------------------TGGCTTCGGTG----------G
TTC---------------------------------T-----------------------
----G-------------------------------------------------------
------------------------------------------------------------
------------------------------------------------------------
--------------------------------------------------------GTTA
CACACT----CGGTGTAGATCAAAGAGGCTTCAGCTTTGGCTACGG--------------
----------T---------------------------------CTATGCGGATCAACTG
G---------------------------------TGC-----------------------
-------------------------------------------------TACAGCCCAAG
ATCCAAT---------------------CAGACTTCGTACCATGACTGCTGC--------
----------TGCCTTCAGCGCTTTCCG--------------------------------
------------------------------------------------------------
--------------------------------T---------------------------
------------------------------------------------------------
------------------------------------------------------------
------------------------------------------------------------
------------------------------------------------------------
---------------------------------GG-----------------T-------
--------------A-------------------------TG------------------
----------------------TTGAC---------------------------------
-----------------------CT-----------------------------------
-------------------------------------CCTCTGGTGAA------------
--------------------AGCC-TC------------GG-------------------
-----------------------------------------------------------T
GGAGTTTCAACAAA-----C--CCATACAGCCAA--------------------TTC---
-----AAC--------------------------------------------------CA
-----------------G------ATG--------------GC-----------------
----CT---T--CTCAA-------TTGAC-C------GTGTTG-----------------
------CCG-------TACAA----------------------G-CCCGTA-CACG----
--T-------GCTCTGTCCAG------------------------CAA---CTA------
------------------------------------------------------------
----------------------------------------CA-CAATCGA------ATT-
-------GGCTC---AAGAC--------CTCA----------------------AGGCTG
TTCA---CGGT-CTCGATGCTGAAGCA---GAACTCG-CAAA---CCTACTC--------
------------------------------------------------AGCACAGAAATC
ATGCTGGAAATCAACCGC------------------------------------------
------------------------------------------------------------
------
>KP775152
----------------------------------------------------GATATTTG
GGGGGTTCAGCCGATGACAC----------------AGCCA---------------A-CT
GG-CCTGA-----------TC-------------TTCGC---------------------
AA-TG--AAGTC--------------------------------ACG----CTA------
------------------------------------------------------------
---------------CGGCAACCAG-----------------------------------
-AACGG---------------------TACA-----------------------------
------------------------------------------------------------
------------------------------GAAGCTCT-----------------GT---
---------------TCAAC--G---------AAG------------------------C
------TG-------------------------------AT---------------AC--
--------------------------------------CG--------A----------G
TTT---------------------------------T-----------------------
------------------------------------------------------------
------------------------------------------------------------
------------------------------------------------------------
--------------------------------------------------------CTGG
CGAGTC-------------------------------------AGG--------------
-----------------------------------------------AACAGACCAGTCA
G---------------------------------CAC-----------------------
------------------------------------------------------------
------T------------------------------TGATGGTGCATGGTC--------
----------AGGTTCAGGCGCAGGCG---------------------------------
-------------------------------------------------------TAA--
--------------------------------C-------------------------AT
ACCGTCCA----------------------------------------------------
------------------------------------------------------------
------------------------------------------------------------
------------------------------------------------------------
---------------------------------GG-----------------T-------
--------------A-------------------------TT------------------
----------------------TCGAC------------------ATCTGCAG-------
-----------------------CT-----------------------------------
---------------------------------------------GAG------------
--------------------CGTC-TG------GGTCAAGG-------------------
----------------------------------------------CGGAAC--------
----AGGCGACGGC-----G-------T-----A--------------------TTC---
-----AAC--------------------------------------------------CA
-----------------G------ATG--------------GC-----------------
----GT---T--CTCGA-------TCGAG-A------AGGCAT-----------------
------CCG-------TTGTT----------------------G-CAAAGA-CACG----
--C-------GCTCT---GAA------------AGC---------TGA---GTA------
------------------------------------------------------------
----------------------------------------CT-CAATCGA------ACT-
-------CGCAC---AGGAC--------CTGA----------------------AAGCAG
TTCA---TGGT-CTTGATGCAGAAGGC---GAGCTGT-CAAA---CATCCTG--------
------------------------------------------TCGGCT------GAAATC
ATGCTGGAAATCAACCGC------------------------------------------
------------------------------------------------------------
------
>KP775151
----------------------------------------------------GATATTTG
GGGGGTTCAGCCGATGACTG----------------GTCCT---------------A-CT
GG-TCTTA-----------TC-------------TTCGC---------------------
AA-TG--CGCGC--------------------------------AGC----TTA------
------------------------------------------------------------
---------------TGCTAACGCA-----------------------------------
-ACTGC---------------ACGTACCACC-----------------------------
------------------------------------------------------------
------------------------------GAAGCTCT-----------------AT---
---------------TCCTA--G---------AAG------------------------C
------TA-------------------------------AC---------------AC--
--------------------------------------CG--------C----------A
TTT---------------------------------G-----------------------
----C-------------------------------------------------------
------------------------------------------------------------
------------------------------------------------------------
------------------------------------------------------------
-------------------------------------------TGG--------------
----------T---------------------AACGGTACTCACACCCCATTCAGTGCTG
C---------------------------------TGC-----------------------
----------------------------------------------------TAACGCAA
ACGCATC------------GATTTCGGGTGGTCAGTCTAACGCATCTATCTT--------
----------CGCAATCGGTGCTAACAC--------------------------------
-------------------------------------------------------TGGTT
A-------------------------------C---------------------------
------------------------------------------------------------
------------------------------------------------------------
------------------------------------------------------------
------------------------------------------------------------
---------------------------------GG-----------------T-------
--------------A-------------------------TG------------------
----------------------TCTAC------------------------TG-------
-----------------CATACGGT-----------------------------------
---------------------------------------------GAA------------
--------------------GACC-TT------------GG-------------------
-------------------------------------------------TGC------AA
CTGGTTCCATCGCT-----G----------------------------------------
----------------------------------------------------------GT
------------------------ATG--------------GG-----------------
----CT---T--CACAA-------TCGAG-A------AAGTTA-----------------
------CCG-------TAACT----------------------G-CTAACA-CTCG----
--T-------GCGCT---AAA------------AGC---------TGA---ATA------
------------------------------------------------------------
----------------------------------------CA-CCATCGA------ACT-
-------TGCAC---AAGAC--------CTTA----------------------AAGCTG
TTCA---CGGT-CTTGACGCAGAAACC---GAACTAT-CGAA---CATTCTT--------
------------------------------------------------TCGACTGAAATC
ATGCTGGAAATCAACCGC------------------------------------------
------------------------------------------------------------
------
>KP775150
----------------------------------------------------GATATTTG
GGGGGTTCAGCCGATGACTC----------------AACCA---------------A-CC
GG-CCTGA-----------TC-------------TTCGC---------------------
AG-TG--AAGTC--------------------------------ACG----CTA------
------------------------------------------------------------
---------------CACTTCGCAG-----------------------------------
-AACGG---------------------CACT-----------------------------
------------------------------------------------------------
------------------------------GAAGCTCT-----------------GT---
---------------TCAAC--G---------AAG------------------------C
------TG-------------------------------AT---------------AC--
--------------------------------------CG--------A----------T
TTC---------------------------------T-----------------------
------------------------------------------------------------
------------------------------------------------------------
------------------------------------------------------------
--------------------------------------------------------CGGG
TAC----------------------------------------TGG--------------
----------T---------------------------------------ACTCACAGCG
G---------------------------------TTC-----------------------
------------------------------------------------------------
-------------------------------------GAACTGGACCTCGGG--------
----------TACTGACACAACTGGTAC--------------------------------
------------------------------------------------------------
--------------------------------C---------------------------
------------------------------------------------------------
------------------------------------------------------------
------------------------------------------------------------
------------------------------------------------------------
---------------------------------GG-----------------T-------
--------------A-------------------------TG------------------
----------------------ACTAC------------------------CG-------
-----------------CTGCTGGT-----------------------------------
---------------------------------------------GAG------------
--------------------CGTC-TG------------GG-------------------
-------------------------------------------------TCAAGGCGGTC
AAGGCGATGGTTCT----------------------------------------TTC---
-----GCA--------------------------------------------------CA
-----------------G------ATG--------------GC-----------------
----TT---T--CTCGA-------TCGAG-A------AGACCT-----------------
------CGG-------TTGTT----------------------G-CTAAGA-CCCG----
--C-------GCTCT---GAA------------GGC---------TGA---ATA------
------------------------------------------------------------
----------------------------------------CT-CGATCGA------ACT-
-------CGCAC---AAGAT--------CTGA----------------------AGGCTG
TTCA---TGGT-CTTGATGCTGAAGGC---GAACTGA-GCAA---CATCTTG--------
------------------------------------------------TCGGCTGAAATC
ATGCTGGAAATCAACCGC------------------------------------------
------------------------------------------------------------
------
>KP775149
----------------------------------------------------GATATTTG
GGGGGTTCAGCCGATGACTG----------------GTCCT---------------A-CT
GG-TCTTA-----------TC-------------TTCGC---------------------
AA-TG--CGCGC--------------------------------AGC----TTA------
------------------------------------------------------------
---------------TGCTAACGCA-----------------------------------
-ACTGC---------------ACGTACCACC-----------------------------
------------------------------------------------------------
------------------------------GAAGCTCT-----------------AT---
---------------TCCTA--G---------AAG------------------------C
------TA-------------------------------AC---------------AC--
--------------------------------------CG--------C----------A
TTT---------------------------------G-----------------------
----C-------------------------------------------------------
------------------------------------------------------------
------------------------------------------------------------
------------------------------------------------------------
-------------------------------------------TGG--------------
----------T---------------------AACGGTACTCACACCCCATTCAGTGCTG
C---------------------------------TGC-----------------------
----------------------------------------------------TAACGCAA
ACGCATC------------GATTTCGGGTGGTCAGTCTAACGCATCTATCTT--------
----------CGCAATCGGTGCTAACAC--------------------------------
-------------------------------------------------------TGGTT
A-------------------------------C---------------------------
------------------------------------------------------------
------------------------------------------------------------
------------------------------------------------------------
------------------------------------------------------------
---------------------------------GG-----------------T-------
--------------A-------------------------TG------------------
----------------------TCTAC------------------------TG-------
-----------------CATACGGT-----------------------------------
---------------------------------------------GAA------------
--------------------GACC-TT------------GG-------------------
-------------------------------------------------TGC------AA
CTGGTTCCATCGCT-----G----------------------------------------
----------------------------------------------------------GT
------------------------ATG--------------GG-----------------
----CT---T--CACAA-------TCGAG-A------AAGTTA-----------------
------CCG-------TAACT----------------------G-CTAACA-CTCG----
--T-------GCGCT---AAA------------AGC---------TGA---ATA------
------------------------------------------------------------
----------------------------------------CA-CCATCGA------ACT-
-------TGCAC---AAGAC--------CTTA----------------------AAGCTG
TTCA---CGGT-CTTGACGCAGAAACC---GAACTAT-CGAA---CATTCTT--------
------------------------------------------------TCGACTGAAATC
ATGCTGGAAATCAACCGC------------------------------------------
------------------------------------------------------------
------
>KP775148
----------------------------------------------------GATATTTG
GGGGGTTCAGCCGATGACTG----------------GTCCA---------------A-CT
GG-CTTGA-----------TC-------------TTCGC---------------------
AA-TG--AAGTC--------------------------------ACG----CTA------
------------------------------------------------------------
---------------CACAGCTGGT-------------------------------ACAA
CTGCAA--------------------ACACC-----------------------------
------------------------------------------------------------
------------------------------GAAGCTCT-----------------CT---
---------------TCAAT--G---------AAG------------------------C
------TA-------------------------------AC---------------AC--
--------------------------------------TT--------C----------A
TTC---------------------------------T-----------------------
----C-------------------------------------------------------
------------------------------------------------------------
------------------------------------------------------------
----------CGGTAACTCTGATTCTGCACAAGACT--------------------CAGA
TCCAGC-------------------------------------TGG--------------
----------T------------------------------CTTCTTGGCCTAACCGGTG
G---------------------------------TTC-----------------------
------------------------------------------------------------
-------------------------------------AGACAGCAACATCAA--------
----------TGGCGAGCGTGCAGG-----------------------------------
-------------------------------------------------------TAA--
--------------------------------C---------------------------
--------------------------------------------CC--------------
------------------------------------------------------------
------------------------------------------------------------
------------------------------------------------------------
---------------------------------AG-----------------C-------
--------------A-------------------------TT------------------
---------------------CGCAAC------------------------TG-------
--------------GTATGCAGACC-----------------------------------
------------------AACAGA------GCA------------GAA------------
--------------------GACG-CT------------GG-------------------
------------------------------------------------------------
-------------------------TGC-----A--------------------TTC---
-----CGC--------------------------------------------------AA
-----------------C------ATG--------------GG-----------------
----CT---T--CACCA-------TTGAA-A------AAGCAA-----------------
------CCG-------TTACT----------------------G-CAAAGT-CACG----
--T-------GCGCT---AAA------------AGC---------TGA---ATA------
------------------------------------------------------------
----------------------------------------CT-CAATGGA------ATT-
-------AGCAC---AGGAC--------CTTA----------------------AAGCAA
TTCA---CGGT-CTTGACGCTGAAACC---GAACTTG-CGAA---TATCCTT--------
------------------------------------------------CAGACTGAAATC
ATGCTGGAAATCAACCGC------------------------------------------
------------------------------------------------------------
------
>KP775147
----------------------------------------------------GATATTTG
GGGGGTTCAGCCGATGACAC----------------AACCA---------------A-CT
GG-CTTGA-----------TC-------------TTCGC---------------------
AA-TG--AAGAG--------------------------------CAA----GTA------
------------------------------------------------------------
---------------CAGCGCACAG-----------------------------------
-AACGG---------------------TACA-----------------------------
------------------------------------------------------------
------------------------------GAAGCTTT-----------------GT---
---------------TTAAT--G---------AAG------------------------C
------TG-------------------------------AC---------------AC--
--------------------------------------TG--------G----------T
TTT---------------------------------G-----------------------
----C-------------------------------------------------------
------------------------------------------------------------
------------------------------------------------------------
------------------------------------------------------------
-------------------------------------------TGG--------------
----------T---------------------------------------------GACG
G---------------------------------TAC-----------------------
------------------------------------------------------------
-----------------------TTCGCAATCAGATTTGTCCCCATGGACAG--------
---------GTACAGTTACAACTGGCCG--------------------------------
------------------------------------------------------------
--------------------------------T---------------------------
------------------------------------------------------------
------------------------------------------------------------
------------------------------------------------------------
------------------------------------------------------------
---------------------------------GG-----------------T-------
--------------A-------------------------TC------------------
----------------------ACGAC------------------------AG-------
-----------------CTGCAGCT-----------------------------------
---------------------------------------------GAA------------
--------------------GCTC-TT------------GG-------------------
----------------------------------------------CCAAGG---TGGTA
CAGGTGATGGCGCT----------------------------------------TTC---
-----GCT--------------------------------------------------GA
-----------------A------ATG--------------GC-----------------
----TT---T--CTCTA-------TCGAG-A------AGACAA-----------------
------GCG-------TTGTT----------------------G-CTAAGA-CACG----
--T-------GCTTT---GAA------------AGC---------AGA---ATA------
------------------------------------------------------------
----------------------------------------CT-CAATCGA------ATT-
-------GGCTC---AAGAC--------CTGA----------------------AAGCAG
TGCA---TGGT-CTAGATGCTGAAGGC---GAATTGA-GCAA---CATTCTG--------
------------------------------------------------TCAACAGAAATC
ATGCTGGAAATCAACCGC------------------------------------------
------------------------------------------------------------
------
>KP775146
----------------------------------------------------GATATTTG
GGGGGTTCAGCCGATGACTG----------------GTCCA---------------A-CC
GG-CCTGA-----------TC-------------TTTGC---------------------
TC-TG--CGTCC--------------------------------ACA----ATA------
------------------------------------------------------------
------------------TGACAGC----------------------------------C
AGTCGG--------------------GTGCT-----------------------------
------------------------------------------------------------
------------------------------AACGCATT-----------------CT---
---------------ACTAC--G---------AAG------------------------C
------CA-------------------------------AT---------------AC--
--------------------------------------CG--------G----------T
CAC---------------------------------T-----------------------
----C-------------------------------------------------------
------------------------------------------------------------
------------------------------------------------------------
--------------------------------------------------------GACC
TACGGT-----------------------------------AAGGG----TGGAAACAAC
CAGAT--CCTC------------------------------------GGCGACAGCGCTG
G---------------------------------TAA-----------------------
----------------------------------------------------CTGGGGTG
GCATCTA------------------------------TGGCGTTAATACCGC--------
----------TGTTACCGTTTCCGGCAA--------------------------------
------CTCACAAACCTA-------------------------------------TAA--
--------------------------------C---------------------------
----TTCG------------------------------------CT--------------
----------------------------------TCT-----------------------
------------------------------------------------------------
------------------------------------------------------------
---------------------------------GG-----------------T-------
--------------G-------------------------CA------------------
----------------------AATAC------------------------TG-------
-----------------------CT-------------C---------------------
----------------------AG------GCT------------GAA------------
--------------------GCTC-TT------------GG-------------------
-------TTCAACCAG--------------------------------------------
-------CAACGTC-----G-------A-----T--------------------TTC---
-------A-----------------AC-------------------------------CA
-----------------G------ATG--------------GC-----------------
----GT---T--CAGCA-------TCGAC-A------AGGTTA-----------------
------CCG-------TAACT----------------------G-CAAAGT-CACG----
--T-------GCCCT---GAA------------GGC---------TGA---ATA------
------------------------------------------------------------
----------------------------------------CA-CCATCGA------ACT-
-------GGCAC---AGGAC--------CTGA----------------------AGGCAA
TTCA---CGGT-CTTGACGCTGAAACG---GAACTTT-CAAC---CATTCTT--------
------------------------------------------TCTGCG------GAAATC
ATGCTGGAAATCAACCGC------------------------------------------
------------------------------------------------------------
------
>KP775145
----------------------------------------------------GATATTTG
GGGGGTTCAGCCGATGAATG----------------GACCA---------------A-CT
GG-TCTGA-----------TC-------------TTCGC---------------------
AA-TG--CGTTC------------------AACATATGCAAATGCTA-CATCTA------
------------------------------------------------------------
---------------GAGCAATCGG--------------------------------ATC
TGGCGG---------------------TGTA-----------------------------
------------------------------------------------------------
------------------------------GAATCGTT-----------------CT---
---------------ACAAT--G---------AAG------------------------C
------AA-------------------------------AC---------------AC--
--------------------------------------TG--------C----------T
TTC---------------------------------G-----------------------
----C-------------------------------------------------------
------------------------------------------------------------
------------------------------------------------------------
------------------------------------------------------------
-------------------------------------------TGG--------------
-------------------------------------------------------AACTG
G---------------------------------CAC-----------------------
------------------------------------------------------------
-TCACAC------------------------------TGATCTGGGCGGCGT--------
----------CAACCCAGCTGACAGCAC--------------------------------
-------------------------------------------------------CAA--
--------------------------------C---------------------------
--TTCCTT--------------------CTGGCTAACACTGGAAAT--------------
------------------------------------------------------------
------------------------------------------------------------
------------------------------------------------------------
---------------------------------GG-----------------T-------
--------------C-------------------------TG------------------
----------------------GCTAC------------------------AG-------
-----------------------CT-----------------------------------
---------------------------ACTGCT------------GAA------------
---------------------------------------GG-------------------
------------------------------------------------------------
----CGACATCTCT-----G-------C-----A--------------------------
----------------------------------------------------------GA
-----------------A------ATG--------------GG-----------------
----TT---T--CTCAA-------TTGAG-A------AAGTAA-----------------
------CTG-------TTACA----------------------G-CTAAGT-CACG----
--T-------CAGCT---GAA------------AGC---------ATC---TTA------
------------------------------------------------------------
----------------------------------------CT-CAATTGA------ACT-
-------GGCTC---AAGAT--------CTGA----------------------AGGCAG
TCCA---TGGT-CTGGATGCAGAAACT---GAACTCA-GCAA---TATTCTG--------
------------------------------------------------TCAACAGAAATC
ATGCTGGAAATCAACCGC------------------------------------------
------------------------------------------------------------
------
>KP775144
----------------------------------------------------GATATTTG
GGGGGTTCAGCCGATGACTG----------------GCCCA---------------A-CC
GG-CTTGA-----------TC-------------TTTGC---------------------
TA-TG--CGCCC--------------------------------ACA----ATA------
------------------------------------------------------------
---------------TGCAAACACA-----------------------------------
-ACTGC------------------ACTTACCGGC--------------------------
------------------------------------------------------------
------------------------------GAATCATT-----------------CT---
---------------ACAAT--G---------AAG------------------------C
------TG-------------------------------AT---------------AC--
--------------------------------------AG--------A----------C
TTC---------------------------------T-----------------------
----C-------------------------------------------------------
------------------------------------------------------------
------------------------------------------------------------
------------------------------------------------------------
-------------------------------------------AGG--------------
----------T---------------------------------GCTGGCACAATGGCTG
G---------------------------------TAC-----------------------
------------------------------------------------------------
-------------------------------------AACCGGTACTGCAAA--------
----------CACTGCAAATACTGGTAC--------------------------------
------------------------------------------------------------
--------------------------------T---------------------------
------------------------------------------------------------
------------------------------------------------------------
------------------------------------------------------------
------------------------------------------------------------
---------------------------------GG-----------------T-------
--------------A-------------------------TG------------------
----------------------TCAAC---------------------------------
---------------ATCTGTTGCT-----------------------------------
---------------------------------------------GAA------------
---------------------------------------GC-------------------
------------------------------------------------------------
----AAATACCGCT----------------------------------------TTT---
-----GCA--------------------------------------------------CA
-----------------A------ATG--------------GG-----------------
----CT---T--CTCAC-------TAGAA-A------AAGTTT-----------------
------CTG-------TTACT----------------------G-CAAAGT-CACG----
--C-------GCTTT---GAA------------AGC---------AGA---ATA------
------------------------------------------------------------
----------------------------------------CA-CAACTGA------ACT-
-------TGCAC---AAGAC--------TTGA----------------------AGGCAA
TTCA---CGGT-CTAGACGCTGAAACA---GAACTTG-CAAA---CATTCTA--------
------------------------------------------------CAGTCTGAAATC
ATGCTGGAAATCAACCGC------------------------------------------
------------------------------------------------------------
------
>KP775143
----------------------------------------------------GATATTTG
GGGGGTTCAGCCGATGACTG----------------GTCCA---------------A-CC
GG-CCTGA-----------TC-------------TTTGC---------------------
AA-TG--CGTTC--------------------------------GCG----TTA------
------------------------------------------------------------
---------------TGCAAACCAA-----------------------------------
-GCTGG---------------------AGCG-----------------------------
------------------------------------------------------------
------------------------------GAAGCGTT-----------------CT---
---------------ATCAG--G---------AAG------------------------C
------TA-------------------------------AC---------------AC--
--------------------------------------TG--------C----------G
TTT---------------------------------G-----------------------
----C-------------------------------------------------------
------------------------------------------------------------
------------------------------------------------------------
----------TACCGACGCTAACACCACTAACCAAG--------------------CCAA
CACAAT-------------------------------------CGG--------------
----------C------------------------------------AACAAGCATGTAG
G---------------------------------TGG-----------------------
------------------------------------------------------------
----------------------------------------CGCACCAATCGG--------
----------TGGCAGCCCAGCTGGTGC--------------------------------
-------------------------------------------------------AAA--
--------------------------------C---------------------------
----CTTG------------------------------------CT--------------
------------------------------------------------------------
------------------------------------------------------------
------------------------------------------------------------
---------------------------------GA-------ACTTGGCCTCT-------
--------------A-------------------------TA------------------
----------------------ACTTC------------------------CG-------
---------CGGTGGTTCTTCTACT-----------------------------------
---------------------------------------------GCA------------
--------------------GCTC-TT------GAAGGTGG-------------------
------------------------------------------------------------
------------------------------------------------------TTT---
-----CGGTGCTACTGGAACGTTCCCT-------------------------------GA
-----------------G------ATG--------------GC-----------------
----CT---T--CTCTA-------TCGAG-A------AGATTG-----------------
------CCG-------TTACA----------------------G-CTAAGGGCAAG----
----------GCTCT---GAA------------GGC---------TGA---GTA------
------------------------------------------------------------
----------------------------------------TT-CGCTGGA------ACT-
-------GGCAC---AAGAC--------CTTA----------------------AGGCAG
TTCA---TGGT-CTGGACGCCGAGACT---GAACTCT-CGAA---CATCCTT--------
------------------------------------------------TCCACGGAAATC
ATGCTGGAAATCAACCGC------------------------------------------
------------------------------------------------------------
------
>KP775142
----------------------------------------------------GATATTTG
GGGGGTTCAGCCGATGACTG----------------GTCCA---------------A-CA
GG-ACTTA-----------TC-------------TTCGC---------------------
AA-TG--CGTGC--------------------------------TCG----TTA------
------------------------------------------------------------
---------------TGCCAACCAA-----------------------------------
-GTTGG---------------------TACA-----------------------------
------------------------------------------------------------
------------------------------GAAGCCTT-----------------CT---
---------------ACAAC--G---------AAG------------------------C
------AG-------------------------------AC---------------AC--
--T-----------------------------------GG--------C-----------
------------------------------------T--------------------T--
----C-------------------------------------------------------
------------------------------------------------------------
------------------------------------------------------------
-----------------TCTTCACTTGCTGGTACAG--------------------ACGA
CACAAT-------------------------------------CGG--------------
----------T---------------------------GGAGAACATCGTTCAGCAAATG
C---------------------------------TAC---------------CTACTCAA
TTCCAGG-----------------------------------------------------
-------------------------------------TACAACTGCTCAAAC--------
----------AACTCTTCTCGCCCAAGC--------------------------------
-------------------------------------------------------TAA--
--------------------------------C---------------------------
----GTCT------------------------------------AT--------------
----------------------------------AAC-----------------------
-T----------------------------------------------------------
------------------------------------------------------------
----------------------------------------------------A-------
----TAACCAAGCAA-------------------------TG------------------
----------------------ACCAC------------------------AG-------
-----------------------CT-------------A---------------------
---A------------------TG-------CT------------GAA------------
--------------------GGTC-TT------------GG----------------TTC
TAACGGATCACTCGTG--------------------------------------------
------------------------------------------------------TTC---
-------C-----------------CA-------------------------------GA
-----------------A------ATG--------------TC-----------------
----TT---T--CTCAA-------TCGAG-A------AGGTTA-----------------
------CAG-------TTACT----------------------G-CTCGTA-CGCG----
--T-------GCTCT---AAA------------GGC---------TGA---ATA------
------------------------------------------------------------
----------------------------------------TT-CACTAGA------ACT-
-------CGCTC---AAGAC--------CTAA----------------------AGGCAA
TCCA---TGGT-CTCGATGCCGAAACA---GAACTAG-CCAA---TATTCTT--------
------------------------------------------TCTACA------GAAATC
ATGCTGGAAATCAACCGC------------------------------------------
------------------------------------------------------------
------
>KP775141
----------------------------------------------------GATATTTG
GGGGGTTCAGCCGATGACAG----------------GCCCA---------------A-CC
GG-TCTTA-----------TC-------------TTCGC---------------------
AA-TG--CGTTC--------------------------------AAA----GTA------
------------------------------------------------------------
---------------CAAGACACAG-----------------------------------
-ACAGG---------------------TACA-----------------------------
------------------------------------------------------------
------------------------------GAAGCCCT-----------------CT---
---------------TCAAC--G---------AAG------------------------C
------TA-------------------------------AC---------------AC--
--------------------------------------AG--------C----------T
TTC---------------------------------G-----------------------
----C-------------------------------------------------------
------------------------------------------------------------
------------------------------------------------------------
------------------------------------------------------------
-------------------------------------------TGG--------------
----------T------------------------------------ACAAACGCTCTTG
G---------------------------------TGC-----------------------
------------------------------------------------------------
-------------------------------------TAACGGCAACGTTCG--------
----------TGGCTCTTATTCTAACAC--------------------------------
-------------------------------------------------------AAA--
--------------------------------C---------------------------
----------------------------------------------------CCAGTATT
CGCTCTCACAAGTGATGACGTTTACGGTTGGGGTGCT-----------------------
------------------------------------------------------------
------------------------------------------------------------
---------------------------------GG-----------------T-------
--------------A-------------------------TG------------------
----------------------TCAAC------------------------AG-------
-----------------CCCAGGCT-----------------------------------
---------------------------------------------GAA------------
--------------------GCCC-TC------------GG-------------------
------------------------------------------------------------
----TGACGTTTCT-----A--CAAACCAG------------------------TTC---
-----GCT--------------------------------------------------GA
-----------------A------ATG--------------GC-----------------
----CT---T--CGCTA-------TCGAC-A------AGGTTA-----------------
------CAG-------TTACC----------------------G-CTCGTA-GCCG----
--T-------GCTCT---CAA------------GGC---------AGA---ATA------
------------------------------------------------------------
----------------------------------------CA-CAATGGA------ACT-
-------GGCTC---AGGAC--------CTCA----------------------AGGCTG
TTCA---CGGC-CTCGACGCTGAGACA---GAACTTG-CTAA---CATTCTG--------
------------------------------------------------TCTACAGAAATC
ATGCTGGAAATCAACCGC------------------------------------------
------------------------------------------------------------
------
>KP775140
----------------------------------------------------GATATTTG
GGGGGTTCAGCCGATGACTG----------------CTCCA---------------A-CT
GG-TTTGA-----------TC-------------TTTGC---------------------
CA-TG--CGTGC--------------------------------AAA----TTA------
---------------------------------------------------------TCA
ACCTGCTGGTGTTGCTGGTACATAT-----------------------------------
-ACCGG---------------------TACATACGCA-----------------------
------------------------------------------------------------
------------------------------GAAGCTAT-----------------GT---
---------------TCCAA--G---------AGC------------------------C
----ACAA------------------------------------------------GC--
-----------------------------------------------------------A
TCC---------------------------------T-----------------------
------------------------------------------------------------
------------------------------------------------------------
------------------------------------------------------------
-------------TCGGTGGTTCGGGTTGGACACTA--------------------GATG
CATCAT----ATG--TTGCAGCTAAGGGTCTATCGGCACACAATGG--------------
----------T------------------------------------GGATTCTTCCCTG
G---------------------------------TTC-----------------------
----------------------------------------ATGCGCAGCATCAAATCTTA
TCGCCCT------------------------------AAACAATCTTCGTGG--------
----------TATTCTTACTGCGAACGG--------------------------------
-------------------------------------------------------TGA--
--------------------------------A---------------------------
------------------------------------------------------------
------------------------------------------------------------
------------------------------------------------------------
------------------------------------------------------------
---------------------------------GG-----------------T-------
--------------A-------------------------TC------------------
-------------------GGTAAGGC------------------------TG-------
------------------------------------------------------------
---------------------------------------------GAA------------
--------------------ATAC-TC---------------------------------
------------------------------------------------------------
---------------------------C-----ATATGCTAGCTGGA-------ATC---
----------------------------------------------------------AA
------------------------ATG--------------GC-----------------
----CT---T--CAGCA-------TTGAC-C------GCGTTG-----------------
------CGG-------TACAA----------------------G-CCAAGA-CTCG----
--T-------GCACTAAGCAG------------------------TAA---TTA------
------------------------------------------------------------
----------------------------------------CA-CTGTTGA------ACT-
-------TGCAC---AAGAC--------TTGA----------------------AGGCTG
TTCA---CGGT-CTAGATGCCGAAGCT---GAACTCG-CAAA---TCTTCTC--------
------------------------------------------------AGCACAGAAATC
ATGCTGGAAATCAACCGC------------------------------------------
------------------------------------------------------------
------
>KP775139
----------------------------------------------------GATATTTG
GGGGGTTCAGCCGATGACCG----------------GTCCT---------------A-CC
GG-CCTCA-----------TC-------------TTTGC---------------------
AA-TG--CGTTC--------------------------------TAA----GTA------
------------------------------------------------------------
---------------TAAAGCAATG-----------------------------------
-AATGG---------------------CACA-----------------------------
------------------------------------------------------------
------------------------------GAAGCTCT-----------------CT---
---------------TCAAC--G---------AAG------------------------C
------TA-------------------------------AC---------------TC--
--------------------------------------TG--------C----------C
TTC---------------------------------T-----------------------
----C-------------------------------------------------------
------------------------------------------------------------
------------------------------------------------------------
-------------------ATCACACAATGCATTTG--------------------GTAA
CACAAC-------------------------------------AGG--------------
----------T---------------------------GCATCAGCTAACAACGTTTCAA
A---------------------------------TAC-----------------------
------------------------------------------------------------
-------------------------------------AAACCCAGTATTTGA--------
----------CCTTTCAACAACCGACGT--------------------------------
-------------------------------------------------------TTA--
--------------------------------C---------------------------
------------------------------------------------------------
------------------------------------------------------------
------------------------------------------------------------
------------------------------------------------------------
---------------------------------GG-----------------T-------
--GTTGGTAAAGGCA-------------------------TG------------------
----------------------ACAAC------------------------TG-------
-----------------CACAAGCT-----------------------------------
---------------------------------------------GAA------------
--------------------GCAC-TC------------GG-------------------
-------------------------------------------------------TGATT
CCGCTGCTAACCCA----------------------------------------TTT---
-----GCT--------------------------------------------------GA
-----------------A------ATG--------------GC-----------------
----AT---T--TGCTA-------TCGAT-A------AGGTTA-----------------
------CTG-------TAACC----------------------G-CTCGTA-GCCG----
--T-------GCTCT---TAA------------AGC---------AGA---ATA------
------------------------------------------------------------
----------------------------------------CA-CCACAGA------GCT-
-------TGCTC---AGGAT--------CTTA----------------------AAGCCA
TTCA---CGGC-CTTGATACTGAGACA---GAATTAG-CCAA---CATTCTT--------
------------------------------------------------TCAACAGAAATC
ATGCTGGAAATCAACCGC------------------------------------------
------------------------------------------------------------
------
>KP775138
----------------------------------------------------GATATTTG
GGGGGTTCAGCCGATGAATG----------------GTCCA---------------A-CC
GG-ATTGA-----------TC-------------TTCGC---------------------
AA-TG--AAGAC------------------CAAGTACCAAACCGCCG----GTA------
------------------------------------------------------------
---------------CAGGAACCAT-----------------------------------
---TGG---------------------TGCAAGAGCAAATAACTCAAAC-----------
------------------------------------------------------------
------------------------------GAAGCCCT-----------------CT---
---------------TCAGA--G---------AAG------------------------C
------AA-------------------------------AC---------------AC--
--------------------------------------AA--------G----------T
TGG---------------------------------T-----------------------
------------------------------------------------------------
------------------------------------------------------------
------------------------------------------------------------
--------------------------------------------------------CCGG
TGAATC-------------------------------------CGG--------------
----------T---------------------------------------GCCGCTGGTG
A---------------------------------TAT-----------------------
------------------------------------------------------------
-------------------------------------GGGTGATATTTTTGC--------
----------CGACGATCAAAACAACAC--------------------------------
-------------------------------------------------------AGA--
--------------------------------C---------------------------
------------------------------------------------------------
------------------------------------------------------------
------------------------------------------------------------
------------------------------------------------------------
---------------------------------GG-----------------TCGTTTTG
AAGCCGGTCGCGGAA-------------------------TG------------------
----------------------GCCAC------------------------AA-------
-----------------CCAAGAGT-----------------------------------
---------------------------------------------GAA------------
--------------------AAAC-TC------------GG-------------------
------------------------------------------------------------
----TGACGGTACA-----A--ACAAC---------------------------TTC---
-----AAC--------------------------------------------------GA
-----------------A------ATG--------------TC-----------------
----TT---T--CACAA-------TCGAA-A------AGACAG-----------------
------CCG-------TTACA----------------------G-CCAAGA-CACG----
--C-------GCCCT---CAA------------GGC---------AGA---ATA------
------------------------------------------------------------
----------------------------------------TA-CCACAGA------ACT-
-------CGCAC---AAGAC--------CTCA----------------------AGGCCG
TACA---CGGA-CTTGACGCTGAAACC---GAGTTGG-CTAA---TATTCTC--------
------------------------------------------------TCAACCGAAATC
ATGCTGGAAATCAACCGC------------------------------------------
------------------------------------------------------------
------
>KP775137
----------------------------------------------------GATATTTG
GGGGGTTCAGCCGATGACTG----------------GTCCT---------------A-CA
GG-TCTAA-----------TC-------------TTCGC---------------------
AA-TG--CGTTC--------------------------------CGT----ATA------
------------------------------------------------------------
---------------TGGTAACACA---------------------------CGTTCAGA
CTCTGG---------------------TCTATCA--------------------------
------------------------------------------------------------
------------------------------GAAGCTCT-----------------GT---
---------------ACAAC--G---------AAG------------------------C
------CA-------------------------------AT---------------AC--
--------------------------------------AC--------A----------G
TTC---------------------------------T-----------------------
----C-------------------------------------------------------
------------------------------------------------------------
------------------------------------------------------------
---------------------------------------------------TTCATCTGG
CTTCTC----GTCACCACTTTCGACAGATGGCACACCTAAGAATGG--------------
----------T---------------------------------------ACACATACAG
G---------------------------------TAC-----------------------
------------------------------------------------------------
-------------------------------------TAACCCTGTAGATGG--------
----------TACATACACCACAGGCAA--------------------------------
------------------------------------------------------------
--------------------------------G---------------------------
------------------------------------------------------------
------------------------------------------------------------
------------------------------------------------------------
------------------------------------------------------------
---------------------------------GG-----------------C-------
--------------A-------------------------TG------------------
----------------------ACCAC------------------------GG-------
-----------------------CT-------GAAGGT----------------------
---------------------------------------------GAA------------
--------------------GCAC-TA------------GG-------------------
-------------------------------------------------TGA------TT
CTTCTTCTAACGCT----------------------------------------TTC---
-----GGT--------------------------------------------------CA
-----------------A------ATG--------------GC-----------------
----TT---T--CGCTA-------TTGAC-A------AGACCA-----------------
------CAG-------TTACA----------------------G-CTCGTA-CACG----
--T-------GCTCT---GAA------------AGC---------TGA---ATA------
------------------------------------------------------------
----------------------------------------CA-CATTAGA------ACT-
-------TGCAC---AAGAC--------CTTA----------------------AGGCAG
TGCA---CGGT-CTTGATGCTGAATCA---GAACTTT-CAAA---CATCCTG--------
------------------------------------------------TCTCAGGAAATC
ATGCTGGAAATCAACCGC------------------------------------------
------------------------------------------------------------
------
>KP775136
----------------------------------------------------GATATTTG
GGGGGTTCAGCCGATGACCG----------------GTCCT---------------A-CC
GG-CCTCA-----------TC-------------TTTGC---------------------
AA-TG--CGTTC--------------------------------TAA----GTA------
------------------------------------------------------------
---------------TAAAGCAATG-----------------------------------
-AATGG---------------------CACA-----------------------------
------------------------------------------------------------
------------------------------GAAGCTCT-----------------CT---
---------------TCAAC--G---------AAG------------------------C
------TA-------------------------------AC---------------TC--
--------------------------------------TG--------C----------C
TTC---------------------------------T-----------------------
----C-------------------------------------------------------
------------------------------------------------------------
------------------------------------------------------------
-------------------------------ATCAC--------------------ACAA
TGCATT-------------------------------------TGG--------------
----------T---------------------------------------AACACAATAG
G---------------------------------TGC-----------------------
-------------------------------------------ATCAGCTAACAACGTTT
CAAATAC------------------------------AAACCCAGTATTTGA--------
----------CCTTTCAACAACCGACGT--------------------------------
-------------------------------------------------------TTA--
--------------------------------C---------------------------
------------------------------------------------------------
------------------------------------------------------------
------------------------------------------------------------
------------------------------------------------------------
---------------------------------GG---------------TGT-------
----TGGTAAGGGCA-------------------------TG------------------
----------------------ACAAC------------------------CG-------
-----------------------CT-------------C---------------------
----------------------AG------GCA------------GAA------------
--------------------GCAC-TC------------GG-------------------
----------------------------------------------CGATTC--------
----AGCTGCTAAT-----C-------C-----A--------------------TTC---
-------G-----------------CT-------------------------------GA
-----------------A------ATG--------------GC-----------------
----AT---T--CGCAA-------TCGAT-A------AGGTTA-----------------
------CCG-------TTACT----------------------G-CCCGCA-GCCG----
--T-------GCGCT---AAA------------AGC---------AGA---ATA------
------------------------------------------------------------
----------------------------------------CA-CCACAGA------GCT-
-------TGCTC---AGGAT--------CTTA----------------------AAGCCA
TTCA---TGGC-CTTGATGCTGAGACA---GAATTGG-CCAA---CATTCTT--------
------------------------------------------TCAACA------GAAATC
ATGCTGGAAATCAACCGC------------------------------------------
------------------------------------------------------------
------
>KP775135
----------------------------------------------------GATATTTG
GGGGGTTCAGCCGATGACAG----------------GCCCA---------------A-CC
GG-TCTGA-----------TC-------------TTTGC---------------------
AA-TG--CGTAC--------------------------------ACG----TTA------
------------------------------------------------------------
---------------TGCTGGTCAA-----------------------------------
-GCTGG---------------------TACA-----------------------------
------------------------------------------------------------
------------------------------GAAGCATT-----------------CT---
---------------ACAAC--G---------AAG------------------------C
------AA-------------------------------AC---------------AC--
--------------------------------------AG--------C----------A
TTC---------------------------------T-----------------------
------------------------------------------------------------
------------------------------------------------------------
------------------------------------------------------------
--------------------------------------------------------CAGG
TGCTAA-------------------------------------CGG--------------
----------T------------------GCAATCGTTGCTTCTTCAATGAGCATCGCAG
G-----------------------------------------------------------
------------------------------------------------------------
-------------------------------------TAACACAACTGACTA--------
----------TCTGTTCGTTGGTAACGC--------------------------------
--------------------------------------------------TGCTCCAA--
--------------------------------C---------------------------
------------------------------------------------------------
------------------------------------------------------------
------------------------------------------------------------
------------------------------------------------------------
---------------------------------AG-------------------------
---------GCGCTA-------------------------TG------------------
----------------------ACAAC------------------------TG-------
-----------------GTTCTGCT-----------------------------------
---------------------------------------------GAA------------
--------------------GCAC-TG------------GG-------------------
----------------------------------------------------TGATGGCG
CTGCTGGTAACACA----------------------------------------TTC---
-----CAA--------------------------------------------------GA
-----------------A------ATG--------------GC-----------------
----AT---T--CTCAA-------TTGAG-A------AAGTCA-----------------
------CTG-------TAACA----------------------G-CACGTA-CACG----
--T-------GCGCT---GAA------------AGC---------AGA---ATA------
------------------------------------------------------------
----------------------------------------CT-CAATGGA------ACT-
-------GGCAC---AAGAC--------TTGA----------------------AAGCAG
TTCA---TGGT-CTTGACGCTGAAACA---GAACTGG-CCAA---CATTCTG--------
------------------------------------------------TCCGCTGAAATC
ATGCTGGAAATCAACCGC------------------------------------------
------------------------------------------------------------
------
>KP775134
----------------------------------------------------GATATTTG
GGGGGTTCAGCCGATGACTG----------------GCCCA---------------A-CT
GG-CCTCA-----------TC-------------TTCGC---------------------
TA-TG--CGTTC--------------------------------ACG----TTA------
------------------------------------------------------------
---------------TGCTAACACA---------------------ACTAGCTATAACAA
CGCTGG---------------------CGCA-----------------------------
------------------------------------------------------------
------------------------------GAAACATT-----------------CT---
---------------ACAAC--G---------AAG------------------------T
------TA-------------------------------AC---------------AC--
--------------------------------------AC--------A----------G
TTC---------------------------------T-----------------------
----C-------------------------------------------------------
------------------------------------------------------------
------------------------------------------------------------
-------------------ATCAGTTACTTCAGGCG--------------------CTAA
CACTTT-------------------------------------TGG--------------
----------T------------------------------------CAGAAGTTCGTTG
G---------------------------------CAC-----------------------
------------------------------------------------------------
-------------------------------------TATTCCAGGCGCTACAAACACTT
CGCCACTAACAGCAGTCAACACCTATAA--------------------------------
-------------------------------------------------------CAC--
--------------------------------T---------------------------
------------------------------------------------------------
------------------------------------------------------------
------------------------------------------------------------
------------------------------------------------------------
---------------------------------GG-----------------T-------
--------GCTGCAA-------------------------TG------------------
----------------------GGTAC---------------------------------
---------------TTTCCAGGCT-----------------------------------
---------------------------------------------GAA------------
--------------------GCTC-TT------------GG-------------------
-------------------------------------------------------AACTG
ACTCAAATACTGCT----------------------------------------TTC---
-----CCA--------------------------------------------------CA
-----------------G------ATG--------------GC-----------------
----AT---T--CTCAA-------TTGAG-A------AGGTTA-----------------
------CTG-------TTACA----------------------G-CTAACA-CTCG----
--C-------GCTCT---AAA------------GGC---------AGA---GTA------
------------------------------------------------------------
----------------------------------------TA-CTATGGA------ACT-
-------AGCCC---AGGAT--------CTCA----------------------AGGCTA
TCCA---TGGT-CTAGACGCTGAAACA---GAACTAG-CTAA---CATTCTA--------
------------------------------------------------TCAGCAGAAATC
ATGCTGGAAATCAACCGC------------------------------------------
------------------------------------------------------------
------
>KP775133
----------------------------------------------------GATATTTG
GGGGGTTCAGCCGATGACTG----------------GTCCT---------------A-CT
GG-TCTTA-----------TC-------------TTCGC---------------------
GA-TG--CGTTC---------------------------CGTTTACG----GTA------
------------------------------------------------------------
-------------ACACTCGCTCAG----------------------------------A
TTCTGG------------------CTTAACA-----------------------------
------------------------------------------------------------
------------------------------GAAGCACT-----------------TT---
---------------TCAAC--G---------AAG------------------------C
------AG-------------------------------AT---------------AC--
--------------------------------------CG--------A----------C
TTC---------------------------------T-----------------------
----C-------------------------------------------------------
------------------------------------------------------------
------------------------------------------------------------
----GTCATCTAGCTTCTCCTCACCACTTGCTAACG--------------------CTGG
TACCCC----TCTAAA---------------------------CGG--------------
----------T---------------------------------------ACACACGCTG
G---------------------------------TTC-----------------------
------------------------------------------------------------
-------------------------------------TAACCCTGTCGATGG--------
----------TTCTTACACCACTGG-----------------------------------
-------------------------------------------------------TAA--
--------------------------------G---------------------------
------------------------------------------------------------
------------------------------------------------------------
------------------------------------------------------------
------------------------------------------------------------
---------------------------------GG-----------------T-------
--------------A-------------------------TG------------------
----------------------ACCAC------------------------AG-------
-----------------------CT-----------------------------------
---------------------------GAAGGT------------GAA------------
--------------------GCAC-TA------------GG-------------------
------------------------------------------------------------
--TGATGCAGCATC-----A--AATGCT--------------------------TTC---
-----GGT--------------------------------------------------CA
-----------------A------ATG--------------GC-----------------
----TT---T--CGCAA-------TTGAC-A------AGACCA-----------------
------CCG-------TTACA----------------------G-CTCGTA-CACG----
--T-------GCTCT---GAA------------AGC---------TGA---ATA------
------------------------------------------------------------
----------------------------------------CA-CCTTAGA------ACT-
-------TGCAC---AAGAC--------CTTA----------------------AGGCAG
TGCA---CGGT-CTTGATGCTGAATCA---GAACTTT-CAAA---CATCCTG--------
------------------------------------------------TCTCAGGAAATC
ATGCTGGAAATCAACCGC------------------------------------------
------------------------------------------------------------
------
>KP775132
----------------------------------------------------GATATTTG
GGGGGTTCAGCCGATGACAG----------------GTCCA---------------A-CA
GG-CTTAA-----------TC-------------TTCGC---------------------
AA-TG--CGCTC--------------------------------GGT----CTA------
------------------------------------------------------------
------------------TGCATCT-----------------------------------
-GCAAC---------------------AGCACGTGCTGGC--------------------
------------------------------------------------------------
------------------------------GAAGCATT-----------------GT---
---------------ATCAA--G---------AAG-----------------------CC
----AATA-------------------------------AC---------------GC--
--------------------------------------AC--------A-----------
------------------------------------C--------------------T--
----C-------------------------------------------------------
------------------------------------------------------------
------------------------------------------------------------
------------------------------------------------------------
-------------------------------------------TGG--------------
----------T---------------------------------------------AACG
G---------------------------------TAC---------------AATGACTG
CATTCAG---------------------------------------------CAGCACTG
TAAATCC------------------------------AGGTAATGCAAACTC--------
----------ATCAATCTACGGTCTTGC--------------------------------
-------------------------------------------------------TAA--
--------------------------------C---------------------------
----ACAG------------------------------------GT--------------
----------------------------------TAT-----------------------
------------------------------------------------------------
------------------------------------------------------------
---------------------------------GG---------------TTT-------
--------------C-------------------------TC------------------
---------------------CACAAC---------------------------------
-----------------------CT-------------T---------------------
----------------------CG-------GT------------GAA------------
-------------------------TC------------AG-------------------
-------CAAACCTAG--------------------------------------------
------------------------------------------------------------
-------------------------CA-------------------------------CA
-----------------G------ATG--------------GG-----------------
----CT---T--CCAAA-------TCGAC-C------GTGTTG-----------------
------CTG-------TTACA----------------------G-CAAATA-CACG----
--C-------GGTTT---GCA------------AGC---------ATC---ATA------
------------------------------------------------------------
----------------------------------------CA-CGCTAGA------ACT-
-------TGCAC---AAGAC--------CTCA----------------------AGGCAA
TTCA---CGGT-CTCGACGCAGAAACA---GAATTGA-CAAA---TATCTTG--------
------------------------------------------TCAACA------GAAATC
ATGCTGGAAATCAACCGC------------------------------------------
------------------------------------------------------------
------
>KP775131
----------------------------------------------------GATATTTG
GGGGGTTCAGCCGATGAGTG----------------GCCCG---------------A-CT
GG-CCTTA-----------TC-------------TTCGC---------------------
CA-TG--CGTAG--------------------------------CCG----CTA------
------------------------------------------------------------
---------------CACCAATCAG-----------------------------------
-ACTGG---------------------TGCT-----------------------------
------------------------------------------------------------
------------------------------GAGGCTCT-----------------GT---
---------------ACCAA--G---------AAG------------------------C
------CG-------------------------------AC---------------AC--
--------------------------------------TG--------G----------C
TTCGGTGGT---------------------------T-----------------------
------------------------------------------------------------
------------------------------------------------------------
------------------------------------------------------------
--------------------------------------------------------CAGG
CTCAAC-------------------------------------TGG--------------
----------T------------------------------------ACCACGGCTGATG
G---------------------------------TGT-----------------------
-------------------------------------------------------CTATG
ACACATC---------------------GACTTTCAACAATGCAGCGGGTGT--------
----------TGATCCGTTTGAAACCGC--------------------------------
-------------------------------------------------------AAA--
--------------------------------C---------------------------
------------------------------------------------------------
------------------------------------------------------------
------------------------------------------------------------
------------------------------------------------------------
---------------------------------GG-----------------C-------
-----------CCAACTAAGCCGAACGGCACAGGATACGGTG---------GTCGT----
----------------GGTTACCCCAC------------------------GG-------
-----------------TCAATGGT-----------------------------------
---------------------------------------------GAA------------
--------------------GCCC-TC------------GG-------------------
------------------------------------------------------------
----TGATACAACC-----ACCAATGCA--------------------------TTC---
-----CCG--------------------------------------------------CA
-----------------G------ATG--------------GC-----------------
----AT---T--CAGCA-------TTGAA-A------AGACCA-----------------
------CGG-------TCGAA----------------------G-CAAAGA-CCCG----
--T-------GCTTT---GAA------------GGC---------TGA---GTA------
------------------------------------------------------------
----------------------------------------CA-CGATGGA------ACT-
-------CGCAC---AGGAC--------TTGA----------------------AGGCAA
TCCA---CGGT-CTCGACGCTGAAACC---GAACTCG-CCAA---CATCCTG--------
------------------------------------------------TCGAGTGAAATC
ATGCTGGAAATCAACCGC------------------------------------------
------------------------------------------------------------
------
>KP775130
----------------------------------------------------GATATTTG
GGGGGTTCAGCCGATGAGTG----------------GCCCA---------------A-CA
GG-TCTTA-----------TC-------------TTTGC---------------------
TC-TA--CGCAG--------------------------------TCG----TTA------
------------------------------------------------------------
---------------CAACAATCAG-----------------------------------
-TTTGG---------------------TGAC-----------------------------
------------------------------------------------------------
------------------------------GAAGCACT-----------------AT---
---------------TCCAA--G---------AAG------------------------C
----CGTT-------------------------------AC---------------AC--
--------------------------------------GC--------T-----------
------------------------------------T-----------------------
----C-------------------------------------------------------
------------------------------------------------------------
--------------------------------------TCGGGAAGTGCAGCAACAGGTC
TATCGGGTGTAACTGCAACTCAAAATGCAGGTTTGG--------------------GTAA
TTTCGG-------------------------------------TGG--------------
----------C------------------------------------GTAACTGCTGTTG
A---------------------------------AAC-----------------------
----------------------------------------------------CGATCCAT
TCAAGTA------------------------------CGGTACACTCGCAGG--------
----------CGGAACCGCAGGTGACTT--------------------------------
-------------------------------------------------------CGG--
--------------------------------T---------------------------
----GCTA------------------------------------TC--------------
------------------------------------------------------------
------------------------------------------------------------
------------------------------------------------------------
------AGCGATCCGTTCCTT------------GG-----------------A-------
--------------A-------------CCGCAA------TG------------------
----------------------TCAAC---------------------------------
-----------------------CA----------ACAC---------------------
----------------------CG-------GC------------GAA------------
--------------------GCCC-TT------------GG-------------------
------------TTAT-------------------CCAAACGGCTCGCAACA--------
----GGCTGGTTCT-----C-------A-----G--------------------TTC---
-------G-----------------CT-------------------------------CA
-----------------A------ATG--------------GC-----------------
----AT---T--CAGCA-------TTGAA-A------AGACAA-----------------
------CTG-------TGACA----------------------G-CACAGA-CTCG----
--T-------GCATT---GAA------------GGC---------AGA---ATA------
------------------------------------------------------------
----------------------------------------CA-CAATGGA------ATT-
-------GGCAC---AAGAC--------TTGA----------------------AGGCAA
TTCA---CGGT-CTTGACGCTGAAACC---GAACTCG-CCAA---CATCTTG--------
------------------------------------------CCGAGT------GAAATC
ATGCTGGAAATCAACCGC------------------------------------------
------------------------------------------------------------
------
>KP775129
----------------------------------------------------GATATTTG
GGGGGTTCAGCCGATGAGCG----------------GTCCA---------------A-CA
GG-CTTGA-----------TC-------------TTCGC---------------------
AA-TG--CGCTC--------------------------------AAA----GTA------
------------------------------------------------------------
---------------CGACAACCAG---------------------------------GG
CAACGG---------------------CACAAGTGCTACTTCATATGGTGGTTCACAAGA
CAAC--------------------------------------------------------
------------------------------GAAACATT-----------------CT---
---------------ACAAT--G---------AAG------------------------T
------AA-------------------------------AC---------------AC--
--------------------------------------AG--------C----------A
TTC---------------------------------T-----------------------
----C-------------------------------------------------------
------------------------------------------------------------
------------------------------------------------------------
-------------------AACTGTTGTTTCAGGTG--------------------CTAA
CAACGTACT----------------------------------TGG--------------
----------T------------------------------------TCACGCTTCATTG
G---------------------------------TAC-----------------------
------------------------------------------------------------
-----------------AATCCCAGGTGCTTCAAACACAACACCTCTGACAG--------
---CCGTTAACACATACAACACTGGTGT--------------------------------
------------------------------------------------------------
--------------------------------T---------------------------
------------------------------------------------------------
------------------------------------------------------------
------------------------------------------------------------
------------------------------------------------------------
---------------------------------GG-----------------T-------
--------------A-------------------------TG------------------
----------------------TCAAC------------------------AG-------
-----------------CTACAGCA-----------------------------------
---------------------------------------------GAA------------
--------------------GCTC-TT------------GG-------------------
------------------------------------------------------------
----CGTTGACTCA-----GGCAATGAC--------------------------TTC---
-----TCA--------------------------------------------------CA
-----------------G------ATG--------------GC-----------------
----TT---T--CTCAA-------TCGAG-A------AGGTTA-----------------
------CTG-------TTACA----------------------G-CTAAGT-CACG----
--T-------GCTCT---GAA------------GGC---------AGA---ATA------
------------------------------------------------------------
----------------------------------------CA-CAATGGA------ACT-
-------GGCTC---AGGAC--------CTTA----------------------AGGCAA
TTCA---CGGC-CTTGACGCTGAGACA---GAACTAG-CAAA---CATTCTG--------
------------------------------------------------TCAGCTGAAATC
ATGCTGGAAATCAACCGC------------------------------------------
------------------------------------------------------------
------
>KP775128
----------------------------------------------------GATATTTG
GGGGGTTCAGCCGATGACAG----------------GTCCT---------------A-CT
GG-CCTGA-----------TC-------------TTTGC---------------------
AA-TG--CGTAC--------------------------------ACG----TTA------
------------------------------------------------------------
---------------TGCTGGTCAA-----------------------------------
-ACTGG---------------------TACA-----------------------------
------------------------------------------------------------
------------------------------GAAGCATT-----------------CT---
---------------ACAAC--G---------AAG------------------------C
------AA-------------------------------AC---------------AC--
--------------------------------------AG--------C----------A
TTC---------------------------------T-----------------------
------------------------------------------------------------
------------------------------------------------------------
------------------------------------------------------------
--------------------------------------------------------CAGG
TGCTAA-------------------------------------CGG--------------
----------T------------------------------------GCAATCGTTGCTT
C---------------------------------TTC-----------------------
----------------------------------------------------AATGAGCA
TCGCAGG------------------------------TAACACAACTGACTA--------
----------TCTGTTCGTTGGTAACGC--------------------------------
-------------------------------------------------------TGC--
--------------------------------A---------------------------
----CCAA------------------------------------CT--------------
------------------------------------------------------------
------------------------------------------------------------
------------------------------------------------------------
---------------------------------GG-----------------C-------
-----------GCAA-------------------------TG------------------
----------------------ACAAC------------------------TG-------
-----------------GTTCTGCT-----------------------------------
---------------------------------------------GAA------------
--------------------GCAC-TG------GGTGACGG-------------------
------------------------------------------------------------
-CGCTGCTGGTAAC-----A-------C-----A--------------------TTC---
-----CAA--------------------------------------------------GA
-----------------A------ATG--------------GC-----------------
----AT---T--CTCAA-------TTGAG-A------AAGTCA-----------------
------CTG-------TAACA----------------------G-CACGTA-CACG----
--T-------GCGCT---GAA------------AGC---------AGA---ATA------
------------------------------------------------------------
----------------------------------------CT-CAATGGA------ACT-
-------GGCAC---AAGAC--------TTGA----------------------AAGCAG
TTCA---TGGT-CTTGACGCTGAAACA---GAACTGG-CTAA---CATTCTG--------
------------------------------------------------TCCGCTGAAATC
ATGCTGGAAATCAACCGC------------------------------------------
------------------------------------------------------------
------
>KP775127
----------------------------------------------------GATATTTG
GGGGGTTCAGCCGATGAGCG----------------GTCCT---------------A-CG
GG-ACTTA-----------TC-------------TTTGC---------------------
AA-TG--CGCAG--------------------------------CAA----GTT------
------------------------------------------------------------
---------------CCAAACTCAA-----------------------------------
-GGTGG---------------------CGAA-----------------------------
------------------------------------------------------------
------------------------------GAAGCACT-----------------CT---
---------------TCACC--G---------AAG------------------------C
------AG-------------------------------AT---------------CC--
--------------------------------------TC--------G----------C
TTC---------------------------------T-----------------------
------------------------------------------------------------
------------------------------------------------------------
------------------------------------------------------------
--------------------------------------------------------CGGG
TACAAC-------------------------------------CGG--------------
----------T---------------------------------------------GGTG
G---------------------------------TTC-----------------------
----------------------------------------------------TGGCTACG
GTGTGACCGATGGTCGCTATCCTTCGCCCGACACCAACTACTCGGTTGACCC--------
----------TTTCGGCGTGACTCTTGC--------------------------------
-------------------------------------------------------CAA--
--------------------------------G---------------------------
------------------------------------------------------------
------------------------------------------------------------
------------------------------------------------------------
------------------------------------------------------------
---------------------------------GG-----------------T-------
--------------A-------------------------TG------------------
----------------------ACAAC------------------------CG-------
-----------------GAGCCGGT-----------------------------------
---------------------------------------------GAA------------
--------------------GCTC-TT------------GG-------------------
------------------------------------------------------------
-TGATTCTAATTCGAATCCA----------------------------------TTT---
-----GCT--------------------------------------------------CA
-----------------A------ATG--------------GC-----------------
----AT---T--CAGCA-------TCGAG-A------AGAGCG-----------------
------TTG-------TGCAA----------------------G-CTCGTA-CGCG----
--C-------GCTTT---GAA------------GGC---------TGA---ATA------
------------------------------------------------------------
----------------------------------------CT-CGCTCGA------ATT-
-------GGCTC---AGGAT--------CTCA----------------------AGGCTG
TTCA---CGGT-CTTGATGCCGAAACC---GAATTGG-CCAA---CATCCTC--------
------------------------------------------------TCGGCTGAAATC
ATGCTGGAAATCAACCGC------------------------------------------
------------------------------------------------------------
------
>KP775126
----------------------------------------------------GATATTTG
GGGGGTTCAGCCGATGACAG----------------GTCCA---------------A-CA
GG-ACTTA-----------TC-------------TTCGC---------------------
TA-TG--CGTTC--------------------------------AAA----GTA------
------------------------------------------------------------
---------------TGACTCACAG-----------------------------------
-AGTGG---------------------TACA-----------------------------
------------------------------------------------------------
------------------------------GAAGCATT-----------------CT---
---------------TCAAC--G---------AAG------------------------C
------TA-------------------------------AT---------------AC--
--------------------------------------TC--------G----------C
TTC---------------------------------T-----------------------
----C-------------------------------------------------------
------------------------------------------------------------
------------------------------------------------------------
-------------------ATCTTCTAACAAGGCTG--------------------GCGA
CACTGT-------------------------------------TGG--------------
----------T---------------------------------GGTTCACTACAGACAG
G---------------------------------TTC-----------------------
------------------------------------------------------------
-------------------------AAACCCAGTTTCAAACGTTCTAGACTC--------
----------TTCACTATTCACAACAGC--------------------------------
-------------------------------------------------------TAA--
--------------------------------C---------------------------
------------------------------------------------------------
------------------------------------------------------------
------------------------------------------------------------
------------------------------------------------------------
---------------------------------GG-----------------T-------
--------------A-------------------------TG------------------
----------------------TCAAC------------------------CG-------
-----------------CTAAGGCA-----------------------------------
---------------------------------------------GAA------------
--------------------GCCC-TT------------GG-------------------
-------------------------------------------------------TGACG
CCGCTGGCAACTTG----------------------------------------TTT---
-----GCT--------------------------------------------------GA
-----------------A------ATG--------------GC-----------------
----TT---T--CTCAA-------TTGAG-A------AGGTAA-----------------
------CTG-------TAACA----------------------G-CCCGCT-CACG----
--C-------GCTCT---AAA------------GGC---------TGA---GTA------
------------------------------------------------------------
----------------------------------------CA-CAATGGA------ATT-
-------GGCTC---AGGAT--------CTTA----------------------AGGCTG
TTCA---CGGT-CTTGACGCTGAGACA---GAACTTG-CAAA---CATTCTG--------
------------------------------------------------TCTACAGAAATC
ATGCTGGAAATCAACCGC------------------------------------------
------------------------------------------------------------
------
>KP775125
----------------------------------------------------GATATTTG
GGGGGTTCAGCCGATGACAG----------------GTCCA---------------A-CA
GG-CCTGA-----------TC-------------TTCGC---------------------
AA-TG--CGTTC--------------------------------ACG----TTA------
------------------------------------------------------------
---------------CAGCACACAG-----------------------------------
-AGCGG---------------------TACA-----------------------------
------------------------------------------------------------
------------------------------GAAGCTCT-----------------GT---
---------------TCAAC--G---------AAG------------------------C
------GA-------------------------------AC---------------AC--
--------------------------------------AA--------C----------T
TTC---------------------------------T-----------------------
----C-------------------------------------------------------
------------------------------------------------------------
------------------------------------------------------------
----------------------TGGTTCTGCTGCTG--------------------GTAA
TACTGCTTCACGTAAGGTTGTAGGTAACTCTTCAAC-------TGG--------------
----------T------------------------------------CGTTCGCAGGAAG
C---------------------------------TAA-----------------------
------------------------------------------------------------
-------------------------------------TGATCCAACTCTCCGCGCATCTG
CTGCAACATCTACATCATATACTGTTTC--------------------------------
-------------------------------------------------------AAC--
--------------------------------A---------------------------
------------------------------------------------------------
------------------------------------------------------------
------------------------------------------------------------
------------------------------------------------------------
---------------------------------GG-----------------T-------
--------------A-------------------------TG------------------
----------------TCACGTGCTGC------------------------TG-------
-----------------------CT-----------------------------------
---------------------------------------------GAA------------
--------------------GCTC-TG------------GG-------------------
-------------------------------------------------------TGATG
GTTCAGCTAATGCG----------------------------------------TTC---
-----CAG--------------------------------------------------GA
-----------------A------ATG--------------GC-----------------
----AT---T--CAGCA-------TTGAG-A------AGGTAG-----------------
------CGG-------TTACA----------------------G-CAGTAT-CACG----
--C-------GCCCT---CAA------------GGC---------AGA---ATA------
------------------------------------------------------------
----------------------------------------CA-CAATGGA------ACT-
-------CGCTC---AGGAT--------CTTA----------------------AGGCCA
TCCA---CGGT-CTTGATGCTGAGACA---GAGCTTT-CAAA---CATCCTC--------
------------------------------------------------GCTGCTGAAATC
ATGCTGGAAATCAACCGC------------------------------------------
------------------------------------------------------------
------
>KP775124
----------------------------------------------------GATATTTG
GGGGGTTCAGCCGATGACAG----------------GTCCA---------------A-CA
GG-ACTTA-----------TC-------------TTCGC---------------------
AA-TG--CGCTC--------------------------------AAC----ATA------
------------------------------------------------------------
---------------TGCATCTTCA------------------------------ACAGC
ACGTGG---------------------CGGT-----------------------------
------------------------------------------------------------
------------------------------GAAGCACT-----------------CT---
---------------TCGGA--G---------AAG------------------------C
------AA-------------------------------AC---------------AA--
--------------------------------------CG--------C----------T
CAC---------------------------------T-----------------------
----C-------------------------------------------------------
------------------------------------------------------------
------------------------------------------------------------
------------------------------------------------------------
-------------------------------------------TGG--------------
----------T---------------------------AACGGTACGATGACAGCATTTA
G---------------------------------CAC-----------------------
----------------------------------------------------ATCAGTCA
ATCCTGG---------------------TAATGCTAACAGCTCAATCTACGG--------
----------TCTTGCAAATACAGGTTT--------------------------------
------------------------------------------------------------
--------------------------------C---------------------------
------------------------------------------------------------
------------------------------------------------------------
------------------------------------------------------------
------------------------------------------------------------
---------------------------------GG-------------------------
----------------------------------------TC------------------
----------------------TCGAC---------------------------------
----------------ACCGCATCT-----------------------------------
------------------------------GGC------------GAA------------
--------------------GATC------------------------------------
------------------------------------------------------------
----TAACAATGAA-----G----------------------------------TAT---
------------------------------------------------------------
------------------------ATG--------------GG-----------------
----CT---T--CCAAA-------TCGAT-C------GCGTTG-----------------
------CTG-------TAACA----------------------G-CAAATA-CACG----
--T-------GGTCT---ACA------------GGC---------TGC---TTA------
------------------------------------------------------------
----------------------------------------TA-CACTCGA------ACT-
-------TGCAC---AAGAT--------CTCA----------------------AGGCAG
TTCA---CGGT-CTCGATGCAGAAACA---GAATTGA-CAAA---CATCTTG--------
------------------------------------------------TCAACTGAAATC
ATGCTGGAAATCAACCGC------------------------------------------
------------------------------------------------------------
------
>KP775123
----------------------------------------------------GATATTTG
GGGGGTTCAGCCGATGACAG----------------GTCCT---------------A-CA
GG-TCTTA-----------TC-------------TTCGC---------------------
AA-TG--CGTTC---------------------------TGTATACG----GTA------
------------------------------------------------------------
-----------ACACCCGTACAGAT-----------------------------------
-GCTGG------------------TCTAACA-----------------------------
------------------------------------------------------------
------------------------------GAAGCTCT-----------------GT---
---------------TCAAC--G---------AAG------------------------C
------CG-------------------------------AT---------------AC--
--------------------------------------CG--------A----------C
TTC---------------------------------T-----------------------
----C-------------------------------------------------------
------------------------------------------------------------
------------------------------------------------------------
----GTCATCGAGCTACTCGTCCGCTCTAGCAGGTT--------------------CAGG
CACACC--TC---------------------------------TGA--------------
-----------------------------------------------ACGGCACACACCA
G---------------------------------GGC-----------------------
------------------------------------------------------------
-----------------------------------TCTAACCCTGTTGACGG--------
----------TACATACACCACAGGTGG--------------------------------
------------------------------------------------------------
--------------------------------T---------------------------
------------------------------------------------------------
------------------------------------------------------------
------------------------------------------------------------
------------------------------------------------------------
---------------------------------GG-----------------T-------
--------------A-------------------------TG------------------
----------------------ACTAC------------------------TG-------
-----------------CTGAAGCT-----------------------------------
---------------------------------------------GAA------------
--------------------GCTC-TA------------GG-------------------
-------------------------------------------------------CGATG
CAGCTGGTAACGCT----------------------------------------TTC---
-----GGT--------------------------------------------------CA
-----------------G------ATG--------------GG-----------------
----CT---T--TGCTA-------TCGAC-A------AGACCA-----------------
------CCG-------TTACA----------------------G-CTCGTT-CACG----
--T-------GCTCT---GAA------------GGC---------CGA---GTA------
------------------------------------------------------------
----------------------------------------CA-CCCTAGA------ACT-
-------AGCAC---AAGAC--------CTGA----------------------AGGCTA
TCCA---CGGT-CTTGACGCTGAGTCT---GAGCTTT-CAAA---CATCCTG--------
------------------------------------------------TCTCAGGAAATC
ATGCTGGAAATCAACCGC------------------------------------------
------------------------------------------------------------
------
>KP775122
----------------------------------------------------GATATTTG
GGGGGTTCAGCCGATGACAG----------------GTCCA---------------A-CA
GG-TCTTA-----------TT-------------TTCGC---------------------
AA-TG--CGTTC--------------------------------ACT----TTA------
------------------------------------------------------------
---------------TGGTACAGAG------------------------CGCACTAATGC
AGGTGG------------------TCGTGTT-----------------------------
------------------------------------------------------------
------------------------------GAAGCTCT-----------------CT---
---------------ACAAT--G---------AAG------------------------C
------TG-------------------------------AT---------------AC--
--------------------------------------CG--------A----------C
TTC---------------------------------T-----------------------
----C-------------------------------------------------------
------------------------------------------------------------
------------------------------------------------------------
------------------------------------------------------------
-------------------------------------------AGG--------------
----------T---------------------------------ACAGGCACTCATGCAG
G---------------------------------ATC-----------------------
------------------------------------------------------------
-------------------------------------AAATCCCGTTAATGG--------
----------TGCTTATACAACCGGTAC--------------------------------
------------------------------------------------------------
------------------------------------------------------------
------------------------------------------------------------
------------------------------------------------------------
------------------------------------------------------------
------------------------------------------------------------
------------------------------------------------------------
----------------------------------------TG------------------
-----------------CAAACGTCAC------------------------CG-------
-----------------CTTGGGCA-----------------------------------
---------------------------------------------GAG------------
--------------------CAAC-TT------------GG-------------------
----------------------------------------------------------TA
CAACCAATTATGAC----------------------------------------TTT---
-----GGT--------------------------------------------------CA
-----------------G------ATG--------------TC-----------------
----TT---T--CAGTA-------TCGAC-A------AGACAA-----------------
------CAG-------TTACT----------------------G-CTAAGA-GCCG----
--T-------GCGCT---AAA------------AGC---------AGA---ATA------
------------------------------------------------------------
----------------------------------------CA-CTGTTGA------ATT-
-------GGCAC---AGGAC--------CTTA----------------------AGGCAG
TTCA---CGGT-CTAGACGCTGAGTCA---GAGCTTT-CAAA---CATCCTT--------
------------------------------------------------TCACAGGAAATC
ATGCTGGAAATCAACCGC------------------------------------------
------------------------------------------------------------
------
>KP775121
----------------------------------------------------GATATTTG
GGGGGTTCAGCCGATGACAG----------------GACCT---------------A-CT
GG-TCTTA-----------TC-------------TTTGC---------------------
AA-TG--CGTAC--------------------------------ACG----TTA------
------------------------------------------------------------
---------------TAGCTCACAA-----------------------------------
-GGCGG---------------------TACC-----------------------------
------------------------------------------------------------
------------------------------GAAGCATT-----------------CT---
---------------ATAAC--G---------AAG------------------------C
------AA-------------------------------AC---------------AC--
--------------------------------------AG--------C----------A
TTC---------------------------------T-----------------------
------------------------------------------------------------
------------------------------------------------------------
------------------------------------------------------------
--------------------------------------------------------CTGG
TGCAAA-------------------------------------TGG--------------
----------------------------CGCAATCGTTGCTTCTTCAATGAGCATCGCTG
G-----------------------------------------------------------
------------------------------------------------------------
-------------------------------------TAACACAACAGACTA---TCTGT
TCACAGGTAACGCTGCACCTACAGGCGC--------------------------------
------------------------------------------------------------
------------------------------------------------------------
------------------------------------------------------------
------------------------------------------------------------
------------------------------------------------------------
------------------------------------------------------------
---------------------------------AA-------------------------
----------------------------------------TG------------------
----------------------ACAAC------------------------TG-------
-----------------GTTCTGCT-----------------------------------
---------------------------------------------GAA------------
--------------------GCAC-TG------------GG-------------------
----------------------------------------------------TGATGGCG
CTGCTGGTAACACA----------------------------------------TTC---
-----CAA--------------------------------------------------GA
-----------------A------ATG--------------GC-----------------
----AT---T--CTCAA-------TTGAG-A------AAGTTA-----------------
------CTG-------TAACA----------------------G-CACGTA-CACG----
--T-------GCTCT---GAA------------AGC---------AGA---ATA------
------------------------------------------------------------
----------------------------------------CT-CAATGGA------ACT-
-------TGCAC---AAGAC--------TTGA----------------------AAGCAG
TTCA---TGGT-CTTGACGCAGAAACA---GAACTGG-CTAA---CATTCTG--------
------------------------------------------------TCCGCAGAAATC
ATGCTGGAAATCAACCGC------------------------------------------
------------------------------------------------------------
------
>KP775120
----------------------------------------------------GATATTTG
GGGGGTTCAGCCGATGACCG----------------CTCCA---------------A-CC
GG-ACTCA-----------TC-------------TTCGC---------------------
AA-TG--CGTCC--------------------------------CAA----GTA------
------------------------------------------------------------
---------------CGACCCACAG-----------------------------------
-GCTGG---------------------TCCTCGCAGA-----------------------
------------------------------------------------------------
------------------------------GAAGCAAT-----------------GT---
---------------ACCAG--G---------AGC------------------------C
---------------------------------------AT---------------TC--
-----------------------------------------------------------G
TTC---------------------------------------------------------
----C-------------------------------------------------------
------------------------------------------------------------
------------------------------------------------------------
----------ATTCGGTGGTTCAGGTGGTACTGCTG--------------------GTGG
TACTTT----ATATAACCC------------------------TGG--------------
----------T---------------------------------------TACTTCGGTG
G---------------------------------TTC-----------------------
----------------------------------------------------AGCAGATT
ACGGTCT---------------------AACTCTATTCGGTGGTACTACTGG--------
----------TTCAACCAGAGGTGAATT--------------------------------
-------------------------------------------------------CTA--
--------------------------------T---------------------------
------------------------------------------------------------
------------------------------------------------------------
------------------------------------------------------------
------------------------------------------------------------
---------------------------------GG-------------------------
----------------------------------------TG------------------
----------------------ACAAC-------TTCAAGGCCATGCTTGTTG-------
-----------------GTGATGCA-----------------------------------
---------------------------------------------GAA------------
--------------------AACC-TC------------GG-------------------
------------------------------------------------------------
----TGGTTCTGGT-----G--GTAAACCA------------------------TTC---
-----CAG--------------------------------------------------GA
-----------------G------ATG--------------GC-----------------
----AT---T--CACCA-------TCGAC-A------AGGTTG-----------------
------CTG-------TTCAG----------------------G-CTAAGA-CCCG----
--T-------GCTCT---AAA------------GGC---------CGA---CTA------
------------------------------------------------------------
----------------------------------------CA-CCACTGA------ACT-
-------TGCTC---AGGAC--------CTCA----------------------AGGCTG
TTCA---CGGA-CTTGATGCTGAAACC---GAACTCG-CCAA---CATTCTC--------
------------------------------------------------AGCACTGAAATC
ATGCTGGAAATCAACCGC------------------------------------------
------------------------------------------------------------
------
>KP775119
----------------------------------------------------GATATTTG
GGGGGTTCAGCCGATGACAG----------------GCCCA---------------A-CA
GG-CTTGA-----------TC-------------TTCGC---------------------
AA-TG--CGCGC--------------------------------CCA----GTA------
------------------------------------------------------------
---------------CGCAAACTCG---------------------------ACAAACGC
TGCTGT---------------------TGAA-----------------------------
------------------------------------------------------------
------------------------------GAGGCCTT-----------------CT---
---------------ACGGC--G---------AGC------------------------C
------AA-------------------------------AT---------------AC--
--------------------------------------AC--------A----------G
TTT---------------------------------G-----------------------
----C-------------------------------------------------------
------------------------------------------------------------
------------------------------------------------------------
-------------------CACATCGGTCTCTGGCG--------------------CCAA
CACACT-------------------------------------TGG--------------
----------C------------------------------------CTCAAGCATGTCG
G---------------------------------AAC-----------------------
----------------------------------------------------ACTTCCAG
GTAACAC---------------------AACAGTCTCCGCCAACCTCGCCGA--------
----------AACAGGTCTTTACAACTT--------------------------------
-------------------------------------------------------CGG--
--------------------------------T---------------------------
------------------------------------------------------------
------------------------------------------------------------
------------------------------------------------------------
------------------------------------------------------------
---------------------------------GG-------------------------
----------------------------------------TG---------GTATG----
----------------ACTCTGGCTGC------------------------TG-------
-----------------------CT-----------------------------------
---------------------------------------------GAA------------
--------------------AGCC-TT------------GG-------------------
------------------------------------------------------------
----TGCTAACTCG-----A--CATATGTC------------------------TTC---
-----CCA--------------------------------------------------GA
-----------------A------ATG--------------GC-----------------
----CT---T--CACAA-------TTGAG-A------AGGTTA-----------------
------CAG-------TTTCT----------------------G-CCAAGA-CACG----
--T-------GCTCT---TAA------------GGC---------TGA---GTA------
------------------------------------------------------------
----------------------------------------CA-CAATGGA------ACT-
-------CGCAC---AAGAC--------CTTA----------------------AGGCAA
TTCA---TGGT-CTTGACGCTGAGACA---GAACTTT-CAAA---CATTTTG--------
------------------------------------------------TCGACAGAAATC
ATGCTGGAAATCAACCGC------------------------------------------
------------------------------------------------------------
------
>KP775118
----------------------------------------------------GATATTTG
GGGGGTTCAGCCGATGACAG----------------GTCCA---------------A-CA
GG-ACTTA-----------TC-------------TTCGC---------------------
AA-TG--CGCTC--------------------------------AAC----ATA------
------------------------------------------------------------
---------------TTCTTCACAG------------------------------AACCT
TGCTGG---------------------TTCAGGCGTT-----------------------
------------------------------------------------------------
------------------------------GAGGCATT-----------------CT---
---------------ACAAC--G---------AAG------------------------C
------AA-------------------------------AT---------------AC--
--------------------------------------AG--------GATTTGGTGGAG
TTT---------------------------------------------------------
----C-------------------------------------------------------
------------------------------------------------------------
------------------------------------------------------------
-------------------------------------------------AGGACCACAAA
CATCAC-------------------------------------TCG--------------
---------------------------------------------CAATCGGCGGCGCAG
C---------------------------------TGC-----------------------
------------------------------------------------------------
-------------------------------------TAACACATTTGTTGA--------
----------CAATGCTGCTGCTTGCAC--------------------------------
-------------------------------------------------------TGC--
------------------------------------------------------------
------------------------------------------------------------
------------------------------------------------------------
------------------------------------------------------------
------------------------------------------------------------
---------------------------------AA-------------------------
----------------------------------------TG------------------
----------------------ACAAC------------------------AG-------
-----------------CTGTAGCA-----------------------------------
---------------------------------------------GAA------------
--------------------TCTC-TT------------GA-------------------
------------------------------------------------------------
------------------------------------------------------TCC---
----AGCT--------------------------------------------------GA
-----------------A------ATG--------------GC-----------------
----AT---T--CTCAA-------TCGAG-A------AGGTCA-----------------
------CAG-------TTGCT----------------------G-CTAAGA-CACG----
--C-------GCTCT---CAA------------GGC---------TGC---TTA------
------------------------------------------------------------
----------------------------------------CA-CAATGGA------ACT-
-------CGCAC---AAGAC--------CTCA----------------------AGGCAG
TTCA---CGGT-CTTGACGCAGAGACA---GAACTCG-CAAA---TATTCTC--------
------------------------------------------------TCAGCAGAAATC
ATGCTGGAAATCAACCGC------------------------------------------
------------------------------------------------------------
------
>KP775117
----------------------------------------------------GATATTTG
GGGGGTTCAGCCGATGACAG----------------GCCCA---------------A-CT
GG-TCTGA-----------TC-------------TTTGC---------------------
AA-TG--CGTAC--------------------------------ACG----TTA------
------------------------------------------------------------
---------------TGCTGGTCAA-----------------------------------
-ACTGG---------------------TACA-----------------------------
------------------------------------------------------------
------------------------------GAAGCATT-----------------CT---
---------------ACAAC--G---------AAG------------------------C
------AA-------------------------------AC---------------AC--
--------------------------------------AG--------C----------A
TTC---------------------------------T-----------------------
------------------------------------------------------------
------------------------------------------------------------
------------------------------------------------------------
--------------------------------------------------------CAGG
TGCTAA-------------------------------------CGG--------------
----------T------------------------------------GCAATCGTTGCTT
C---------------------------------TTC-----------------------
----------------------------------------------------AATGAGCA
TCGCAGG------------------------------TAACACAACTGACTA--------
----------TCTGTTTGTTGGTAACGC--------------------------------
-------------------------------------------------------TGC--
--------------------------------T---------------------------
----CCAA------------------------------------CT--------------
------------------------------------------------------------
------------------------------------------------------------
------------------------------------------------------------
---------------------------------GG-----------------C-------
-----------GCAA-------------------------TG------------------
----------------------ACAAC------------------------TG-------
-----------------GTTCTGCT-----------------------------------
---------------------------------------------GAA------------
--------------------GCAC-TG------GGTGACGG-------------------
-------------------------------------------------CGC--------
----TGCTGGTAAC-----A-------C-----A--------------------TTC---
-----CAA--------------------------------------------------GA
-----------------A------ATG--------------GC-----------------
----AT---T--CTCAA-------TTGAG-A------AAGTTA-----------------
------CTG-------TAACA----------------------G-CACGTA-CACG----
--T-------GCGCT---GAA------------AGC---------AGA---ATA------
------------------------------------------------------------
----------------------------------------CT-CAATGGA------ACT-
-------GGCAC---AAGAC--------TTGA----------------------AAGCAG
TTCA---TGGT-CTTGACGCTGAAACA---GAACTGG-CTAA---CATTCTG--------
------------------------------------------TCCGCT------GAAATC
ATGCTGGAAATCAACCGC------------------------------------------
------------------------------------------------------------
------
>KP775116
----------------------------------------------------GATATTTG
GGGGGTTCAGCCGATGACAG----------------GCCCA---------------A-CT
GG-TCTGA-----------TC-------------TTTGC---------------------
AA-TG--CGTAC--------------------------------ACG----TTA------
------------------------------------------------------------
---------------TGCTGGTCAA-----------------------------------
-ACTGG---------------------TACA-----------------------------
------------------------------------------------------------
------------------------------GAAGCATT-----------------CT---
---------------ACAAC--G---------AAG------------------------C
------AA-------------------------------AC---------------AC--
--------------------------------------AG--------C----------A
TTC---------------------------------T-----------------------
------------------------------------------------------------
------------------------------------------------------------
------------------------------------------------------------
--------------------------------------------------------CAGG
TGCTAA-------------------------------------CGG--------------
----------T------------------------------------GCAATCGTTGCTT
C---------------------------------TTC-----------------------
----------------------------------------------------AATGAGCA
TCGCAGG------------------------------TAACACAACTGACTA--------
----------TCTGTTTGTTGGTAACGC--------------------------------
-------------------------------------------------------TGC--
--------------------------------T---------------------------
----CCAA------------------------------------CT--------------
------------------------------------------------------------
------------------------------------------------------------
------------------------------------------------------------
---------------------------------GG-----------------C-------
-----------GCAA-------------------------TG------------------
----------------------ACAAC------------------------TG-------
-----------------GTTCTGCT-----------------------------------
---------------------------------------------GAA------------
--------------------GCAC-TG------GGTGACGG-------------------
-------------------------------------------------CGC--------
----TGCTGGTAAC-----A-------C-----A--------------------TTC---
-----CAA--------------------------------------------------GA
-----------------A------ATG--------------GC-----------------
----AT---T--CTCAA-------TTGAG-A------AAGTTA-----------------
------CTG-------TAACA----------------------G-CACGTA-CACG----
--T-------GCGCT---GAA------------AGC---------AGA---ATA------
------------------------------------------------------------
----------------------------------------CT-CAATGGA------ACT-
-------GGCAC---AAGAC--------TTGA----------------------AAGCAG
TTCA---TGGT-CTTGACGCTGAAACA---GAACTGG-CTAA---CATTCTG--------
------------------------------------------TCCGCT------GAAATC
ATGCTGGAAATCAACCGC------------------------------------------
------------------------------------------------------------
------
>KP775115
----------------------------------------------------GATATTTG
GGGGGTTCAGCCGATGACTG----------------GTCCT---------------A-CC
GG-CTTAA-----------TC-------------TTCGC---------------------
AA-TG--CGTTC--------------------------------GGT----TTA------
------------------------------------------------------------
------------CGGTAATACTCGC-----------------------------------
-GCTGC---------------------TGCTAGCTTATCA--------------------
------------------------------------------------------------
------------------------------GAAGCATT-----------------AT---
---------------TTAAC--G---------AAG------------------------C
------TG-------------------------------AT---------------AC--
--------------------------------------TG--------A----------C
TTC---------------------------------T-----------------------
----C-------------------------------------------------------
------------------------------------------------------------
------------------------------------------------------------
----GTCTTCGTACTATTCCAATGCATCAGCCGGTT--------------------CCGG
TACTGC----GTT--CAA-------------------------CGG--------------
----------T---------------------------------------TCGCACGCTG
G---------------------------------TTC-----------------------
------------------------------------------------------------
----------------------------------------TAACCCTGTTGA--------
----------TGGTTCTTACACCACTGG--------------------------------
-------------------------------------------------------TGG--
--------------------------------T---------------------------
------------------------------------------------------------
------------------------------------------------------------
------------------------------------------------------------
------------------------------------------------------------
---------------------------------GG-----------------T-------
--------------A-------------------------TG------------------
----------------------ACCAC------------------------AG-------
-----------------------CT-----------------------------------
---------------------------GAAGGT------------GAA------------
--------------------GCAT-TA------------GG-------------------
----------------------------------------------------------CG
ACGCTGACAGCAAT-----G-------C-----A--------------------TTC---
-----GGT--------------------------------------------------CA
-----------------A------ATG--------------GC-----------------
----GT---T--TGCTA-------TTGAC-A------AGACTA-----------------
------CGG-------TTACT----------------------G-CTCGTA-CCCG----
--T-------GCTCT---GAA------------AGC---------AGA---ATA------
------------------------------------------------------------
----------------------------------------CA-CTTTAGA------ACT-
-------CGCAC---AAGAC--------TTGA----------------------AGGCAG
TTCA---TGGT-CTTGACGCTGAGTCT---GAGCTTT-CGAA---CATCCTC--------
------------------------------------------------TCGCAGGAAATC
ATGCTGGAAATCAACCGC------------------------------------------
------------------------------------------------------------
------
>KP775114
----------------------------------------------------GATATTTG
GGGGGTTCAGCCGATGACCC----------------AACCA---------------A-CC
GG-TCTAA-----------TC-------------TTCGC---------------------
CA-TG--AAGAG--------------------------------CCG----TTA------
------------------------------------------------------------
---------------CAATGGTCAA-----------------------------------
-AACGG---------------------TCCA-----------------------------
------------------------------------------------------------
------------------------------GAAGCTCT-----------------AT---
---------------TCAAT--G---------AAG------------------------C
------CG-------------------------------AT---------------AC--
--------------------------------------CG--------A----------C
TTC---------------------------------------------------------
------------------------------------------------------------
------------------------------------------------------------
------------------------------------------------------------
----------------------------------------------------------AG
CGGCAC-------------------------------------TGG--------------
-------------------------------------------------CACCCACGAAG
G---------------------------------TAC-----------------------
------------------------------------------------------------
-------------------------------------CAACCCAGTTACCGA--------
----------CCCATTCACCTATGGTGT--------------------------------
------------------------------------------------------------
--------------------------------T---------------------------
------------------------------------------------------------
------------------------------------------------------------
------------------------------------------------------------
------------------------------------------------------------
---------------------------------GG-----------------T-------
--------------A-------------------------TG------------------
----------------------TCCAC------------------------CG-------
-----------------ATGCCGCT-----------------------------------
---------------------------------------------GAG------------
--------------------CGTC-TA------------GG-------------------
-------------------------------------------------TCAGGGTGGTG
TTGGCGACAGTAAC----------------------------------------TTT---
-----GCT--------------------------------------------------CA
-----------------A------ATG--------------GC-----------------
----TT---T--CTCAA-------TCGAG-C------GTACCA-----------------
------GCG-------TTACT----------------------G-CACAAA-CCCG----
--T-------GCTCT---AAA------------GGC---------TGA---ATA------
------------------------------------------------------------
----------------------------------------CT-CAATCGA------ACT-
-------CGCCC---AAGAT--------CTAA----------------------AGGCTG
TTCA---TGGT-CTTGATGCCGAAGCC---GAACTCA-GCAA---CATCCTT--------
------------------------------------------------TCAACCGAAATC
ATGCTGGAAATCAACCGC------------------------------------------
------------------------------------------------------------
------
>KP775113
----------------------------------------------------GATATTTG
GGGGGTTCAGCCGATGACTG----------------GTCCT---------------A-CC
GG-TCTTA-----------TC-------------TTCGC---------------------
GA-TG--CGTTC---------------------------CGTTTACG----GTA------
------------------------------------------------------------
-------------ACACTCGCTCAG----------------------------------A
TTCTGG--------------------CTTAACA---------------------------
------------------------------------------------------------
------------------------------GAAGCACT-----------------TT---
---------------TCAAC--G---------AAG------------------------C
------AG-------------------------------AT---------------AC--
--------------------------------------CG--------A----------C
TTC---------------------------------T-----------------------
----C-------------------------------------------------------
------------------------------------------------------------
------------------------------------------------------------
----GTCATCTAAATTCTCTTCACCTCTTGCTAACG--------------------CTGG
TACCCC----TCT--AAA-------------------------CGG--------------
----------T---------------------------------------ACACATGCTG
G---------------------------------TTC-----------------------
------------------------------------------------------------
----------------------------------------TAACCCTGTCGA--------
----------TGGTTCTTACACCACAGG--------------------------------
-------------------------------------------------------TAA--
--------------------------------G---------------------------
------------------------------------------------------------
------------------------------------------------------------
------------------------------------------------------------
------------------------------------------------------------
---------------------------------GG-----------------T-------
--------------A-------------------------TG------------------
----------------------ACTAC------------------------AG-------
-----------------------CT-----------------------------------
---------------------------GAAGGT------------GAA------------
--------------------GCGC-TA------------GG-------------------
----------------------------------------------------------TG
ATGCATCTGACAAT-----G-------C-----A--------------------TTC---
-----GGT--------------------------------------------------CA
-----------------G------ATG--------------GC-----------------
----TT---T--CGCAA-------TCGAC-A------AGACCA-----------------
------CCG-------TTACA----------------------G-CTCGTA-CACG----
--T-------GCTCT---GAA------------AGC---------TGA---ATA------
------------------------------------------------------------
----------------------------------------CA-CCTTAGA------ACT-
-------TGCAC---AAGAC--------CTTA----------------------AGGCAG
TGCA---CGGT-CTTGATGCTGAATCA---GAACTTT-CAAA---CATCCTG--------
------------------------------------------------TCTCAGGAAATC
ATGCTGGAAATCAACCGC------------------------------------------
------------------------------------------------------------
------
>KP775112
----------------------------------------------------GATATTTG
GGGGGTTCAGCCGATGACCC----------------AACCA---------------A-CC
GG-TCTAA-----------TC-------------TTCGC---------------------
CA-TG--AAGAG--------------------------------CCG----TTA------
------------------------------------------------------------
---------------CAATAACCAA-----------------------------------
-AATGG---------------------TCCA-----------------------------
------------------------------------------------------------
------------------------------GAAGCTCT-----------------AT---
---------------TCAAT--G---------AAG------------------------C
------CG-------------------------------AT---------------AC--
--------------------------------------CG--------A----------C
TTC---------------------------------------------------------
------------------------------------------------------------
------------------------------------------------------------
------------------------------------------------------------
----------------------------------------------------------AG
CGGCAC-------------------------------------TGG--------------
-------------------------------------------------CACCCACGAAG
G---------------------------------TAC-----------------------
------------------------------------------------------------
-------------------------------------CAACCCAGTTACCGA--------
----------CCCATTCACCTATGGTGT--------------------------------
------------------------------------------------------------
--------------------------------T---------------------------
------------------------------------------------------------
------------------------------------------------------------
------------------------------------------------------------
------------------------------------------------------------
---------------------------------GG-----------------T-------
--------------A-------------------------TG------------------
----------------------TCCAC------------------------CG-------
-----------------ATGCCGCC-----------------------------------
---------------------------------------------GAG------------
--------------------CGTC-TA------------GG-------------------
-------------------------------------------------TCAGGGTGGTG
TTGGCGACGGTAAC----------------------------------------TTT---
-----GCT--------------------------------------------------CA
-----------------A------ATG--------------GC-----------------
----TT---T--CTCAA-------TCGAG-C------GTACCA-----------------
------GCG-------TTACT----------------------G-CACAAA-CCCG----
--T-------GCTCT---AAA------------GGC---------TGA---ATA------
------------------------------------------------------------
----------------------------------------CT-CAATCGA------ACT-
-------CGCCC---AAGAT--------CTAA----------------------AGGCTG
TTCA---TGGT-CTTGATGCCGAAGCC---GAACTCA-GCAA---CATCCTT--------
------------------------------------------------TCAACCGAAATC
ATGCTGGAAATCAACCGC------------------------------------------
------------------------------------------------------------
------
>KP775111
----------------------------------------------------GATATTTG
GGGGGTTCAGCCGATGACCC----------------AACCA---------------A-CC
GG-TCTAA-----------TC-------------TTCGC---------------------
CA-TG--AAGAG--------------------------------CCG----TTA------
------------------------------------------------------------
---------------CAATGGTCAA-----------------------------------
-AACGG---------------------TCCA-----------------------------
------------------------------------------------------------
------------------------------GAAGCTCT-----------------AT---
---------------TCAAT--G---------AAG------------------------C
------CG-------------------------------AT---------------AC--
--------------------------------------CG--------A----------C
TTC---------------------------------------------------------
------------------------------------------------------------
------------------------------------------------------------
------------------------------------------------------------
----------------------------------------------------------AG
CGGCAC-------------------------------------TGG--------------
----------T---------------------------------------ACCCACGAAG
G---------------------------------TAC-----------------------
------------------------------------------------------------
-------------------------------------CAACCCAGTTACCGA--------
----------CCCATTCACCTATGGCGT--------------------------------
------------------------------------------------------------
--------------------------------T---------------------------
------------------------------------------------------------
------------------------------------------------------------
------------------------------------------------------------
------------------------------------------------------------
---------------------------------GG-----------------T-------
--------------A-------------------------TG------------------
----------------------TCCAC------------------------CG-------
-----------------ATGCCGCT-----------------------------------
---------------------------------------------GAG------------
--------------------CGTC-TA------------GG-------------------
-------------------------------------------------TCAGGGTGGTG
TTGGCGATGGTAAC----------------------------------------TTT---
-----GCT--------------------------------------------------CA
-----------------A------ATG--------------GC-----------------
----TT---T--CTCAA-------TCGAG-C------GTACCA-----------------
------GCG-------TTACT----------------------G-CACAAA-CCCG----
--T-------GCTCT---AAA------------GGC---------TGA---ATA------
------------------------------------------------------------
----------------------------------------CT-CAATCGA------ACT-
-------AGCTC---AAGAT--------CTAA----------------------AGGCTG
TTCA---TGGT-CTTGATGCCGAAGCC---GAACTCA-GCAA---CATCCTT--------
------------------------------------------------TCAACCGAAATC
ATGCTGGAAATCAACCGC------------------------------------------
------------------------------------------------------------
------
>KP775110
----------------------------------------------------GATATTTG
GGGGGTTCAGCCGATGACCC----------------AACCA---------------A-CC
GG-TCTAA-----------TC-------------TTCGC---------------------
CA-TG--AAGAG--------------------------------CCG----TTA------
------------------------------------------------------------
---------------CAATGGTCAA-----------------------------------
-AATGG---------------------TCCA-----------------------------
------------------------------------------------------------
------------------------------GAAGCTCT-----------------AT---
---------------TCAAT--G---------AAG------------------------C
------CG-------------------------------AT---------------AC--
--------------------------------------CG--------A----------C
TTC---------------------------------------------------------
------------------------------------------------------------
------------------------------------------------------------
------------------------------------------------------------
----------------------------------------------------------AG
CGGCAC-------------------------------------TGG--------------
-------------------------------------------------CACCCACGAAG
G---------------------------------TAC-----------------------
------------------------------------------------------------
-------------------------------------CAACCCAGTTACCGA--------
----------CCCATTCACCTATGGTGT--------------------------------
------------------------------------------------------------
--------------------------------T---------------------------
------------------------------------------------------------
------------------------------------------------------------
------------------------------------------------------------
------------------------------------------------------------
---------------------------------GG-----------------T-------
--------------A-------------------------TG------------------
----------------------TCCAC------------------------CG-------
-----------------ATGCCGCA-----------------------------------
---------------------------------------------GAG------------
--------------------CGTC-TA------------GG-------------------
----------------------------------------TCAGGGTGGTGT------TG
GCGACGGTAACTTT-----G----------------------------------CTC---
----------------------------------------------------------AA
------------------------ATG--------------GC-----------------
----TT---T--CTCAA-------TCGAG-C------GTACCA-----------------
------GCG-------TTACT----------------------G-CACAAA-CCCG----
--T-------GCTCT---AAA------------GGC---------TGA---ATA------
------------------------------------------------------------
----------------------------------------CT-CAATCGA------ACT-
-------CGCCC---AAGAT--------CTAA----------------------AGGCTG
TTCA---TGGT-CTTGATGCCGAAGCC---GAACTCA-GCAA---CATCCTT--------
------------------------------------------------TCAACCGAAATC
ATGCTGGAAATCAACCGC------------------------------------------
------------------------------------------------------------
------
>KP775109
----------------------------------------------------GATATTTG
GGGGGTTCAGCCGATGACAG----------------GCCCA---------------A-CT
GG-TCTGA-----------TC-------------TTTGC---------------------
AA-TG--CGTAC--------------------------------ACG----TTA------
------------------------------------------------------------
---------------TGCTGGTCAA-----------------------------------
-ACTGG---------------------TACA-----------------------------
------------------------------------------------------------
------------------------------GAAGCATT-----------------CT---
---------------ACAAC--G---------AAG------------------------C
------AA-------------------------------AC---------------AC--
--------------------------------------AG--------C----------A
TTC---------------------------------T-----------------------
------------------------------------------------------------
------------------------------------------------------------
------------------------------------------------------------
--------------------------------------------------------CAGG
TGCTAA-------------------------------------CGG--------------
----------T------------------------------------GCAATCGTTGCTT
C---------------------------------TTC-----------------------
----------------------------------------------------AATGAGCA
TTGCTGG------------------------------TAACACAACTGACTA--------
----------TCTGTTCGTTGGTAACGC--------------------------------
-------------------------------------------------------TGC--
--------------------------------T---------------------------
----CCAA------------------------------------CT--------------
------------------------------------------------------------
------------------------------------------------------------
------------------------------------------------------------
---------------------------------GG-----------------C-------
-----------GCAA-------------------------TG------------------
----------------------ACAAC------------------------TG-------
-----------------GTTCTGCT-----------------------------------
---------------------------------------------GAA------------
--------------------GCAC-TG------GGTGACGG-------------------
------------------------------------------------------------
-CGCTGCTGGTAAC-----A-------C-----A--------------------TTC---
-----CAA--------------------------------------------------GA
-----------------A------ATG--------------GC-----------------
----AT---T--CTCAA-------TTGAG-A------AAGTCA-----------------
------CTG-------TAACA----------------------G-CACGTA-CACG----
--T-------GCGCT---GAA------------AGC---------AGA---ATA------
------------------------------------------------------------
----------------------------------------CT-CAATGGA------ACT-
-------GGCAC---AAGAC--------TTGA----------------------AAGCAG
TTCA---TGGT-CTTGACGCTGAAACA---GAACTGG-CTAA---CATTCTG--------
------------------------------------------------TCCGCTGAAATC
ATGCTGGAAATCAACCGC------------------------------------------
------------------------------------------------------------
------
>KP775108
----------------------------------------------------GATATTTG
GGGGGTTCAGCCGATGACTG----------------GTCCT---------------A-CC
GG-TCTTA-----------TC-------------TTCGC---------------------
GA-TG--CGTTC---------------------------CGTTTACG----GTA------
------------------------------------------------------------
-------------ACACTCGCTCAG----------------------------------A
TTCTGG------------------CTTAACA-----------------------------
------------------------------------------------------------
------------------------------GAAGCACT-----------------TT---
---------------TCAAC--G---------AAG------------------------C
------AG-------------------------------AT---------------AC--
--------------------------------------CG--------A----------C
TTC---------------------------------T-----------------------
----C-------------------------------------------------------
------------------------------------------------------------
------------------------------------------------------------
----GTCATCTAAATTCTCTTCACCTCTTGCTAACG--------------------CTGG
TACCCCTCTAAA-------------------------------CGG--------------
----------T---------------------------------------ACACATGCTG
G---------------------------------TTC-----------------------
------------------------------------------------------------
-------------------------------------TAACCCTGTCGATGG--------
----------TTCTTACACCACAGGTAA--------------------------------
------------------------------------------------------------
--------------------------------G---------------------------
------------------------------------------------------------
------------------------------------------------------------
------------------------------------------------------------
------------------------------------------------------------
---------------------------------GG-----------------T-------
--------------A-------------------------TG------------------
----------------------ACTAC------------------------AG-------
-----------------CTGAAGGT-----------------------------------
---------------------------------------------GAA------------
--------------------GCGC-TA------------GG-------------------
-------------------------------------------------------TGATG
CATCTGACAATGCA----------------------------------------TTC---
-----GGT--------------------------------------------------CA
-----------------G------ATG--------------GC-----------------
----TT---T--CGCAA-------TCGAC-A------AGACCA-----------------
------CCG-------TTACA----------------------G-CTCGTA-CACG----
--T-------GCTCT---GAA------------AGC---------TGA---ATA------
------------------------------------------------------------
----------------------------------------CA-CCTTAGA------ACT-
-------TGCAC---AAGAC--------CTTA----------------------AGGCAG
TGCA---CGGT-CTTGATGCTGAATCA---GAACTTT-CAAA---CATCCTG--------
------------------------------------------------TCTCAGGAAATC
ATGCTGGAAATCAACCGC------------------------------------------
------------------------------------------------------------
------
>KP775107
----------------------------------------------------GATATTTG
GGGGGTTCAGCCGATGACCC----------------AACCA---------------A-CC
GG-TCTAA-----------TC-------------TTCGC---------------------
CA-TG--AAGAG--------------------------------CCG----TTA------
------------------------------------------------------------
---------------CAATGGTCAA-----------------------------------
-AATGG---------------------TCCA-----------------------------
------------------------------------------------------------
------------------------------GAAGCTCT-----------------AT---
---------------TCAAT--G---------AAG------------------------C
------CG-------------------------------AT---------------AC--
--------------------------------------CG--------A----------C
TTC---------------------------------------------------------
------------------------------------------------------------
------------------------------------------------------------
------------------------------------------------------------
----------------------------------------------------------AG
CGGCAC-------------------------------------TGG--------------
-------------------------------------------------CACCCACGAAG
G---------------------------------TAC-----------------------
------------------------------------------------------------
-------------------------------------CAACCCAGTTACCGA--------
----------CCCATTCACCTATGGTGT--------------------------------
------------------------------------------------------------
--------------------------------T---------------------------
------------------------------------------------------------
------------------------------------------------------------
------------------------------------------------------------
------------------------------------------------------------
---------------------------------GG-----------------T-------
--------------A-------------------------TG------------------
----------------------TCCAC------------------------CG-------
-----------------ATGCCGCT-----------------------------------
---------------------------------------------GAG------------
--------------------CGTC-TA------------GG-------------------
-------------------------------------------TCAGGGTGG---TGTTG
GCGACGGTAACTTT-----G----------------------------------CTC---
----------------------------------------------------------AA
------------------------ATG--------------GC-----------------
----TT---T--CTCAA-------TCGAG-C------GTACCA-----------------
------GCG-------TTACT----------------------G-CACAAA-CCCG----
--T-------GCTCT---AAA------------GGC---------TGA---ATA------
------------------------------------------------------------
----------------------------------------CT-CAATCGA------ACT-
-------CGCCC---AAGAT--------CTAA----------------------AGGCTG
TTCA---TGGT-CTTGATGCCGAAGCC---GAACTCA-GCAA---CATCCTT--------
------------------------------------------------TCAACCGAAATC
ATGCTGGAAATCAACCGC------------------------------------------
------------------------------------------------------------
------
>KP775106
----------------------------------------------------GATATTTG
GGGGGTTCAGCCGATGACAG----------------GCCCA---------------A-CC
GG-CTTGA-----------TC-------------TTCGC---------------------
TA-TG--CGTTC--------------------------------ACG----TTA------
------------------------------------------------------------
---------------CAATGCTCAG-----------------------------------
-AACGG---------------------TACA-----------------------------
------------------------------------------------------------
------------------------------GAAGCTTT-----------------CT---
---------------TCAAC--G---------AAG------------------------C
------TA-------------------------------AT---------------AC--
--------------------------------------CT--------T----------C
TTC---------------------------------T-----------------------
----C-------------------------------------------------------
------------------------------------------------------------
------------------------------------------------------------
----------------ATCTGCTAACAAGCTAGGTG--------------------CTAA
CAC----------------------------------------TGG--------------
----------T---------------------------------TCTCCAAACCATCTTG
G---------------------------------CAA-----------------------
-------------------------------------------------------CAACC
CAGTTTC------------------------------AAACGTTCTCGACAA--------
----------CTCAGTATTCACAACAGC--------------------------------
-------------------------------------------------------TAA--
--------------------------------C---------------------------
------------------------------------------------------------
------------------------------------------------------------
------------------------------------------------------------
------------------------------------------------------------
---------------------------------GG-----------------T-------
--------------A-------------------------TG------------------
----------------------ACAAC------------------------TG-------
-----------------------CT-----------------------------------
---------------------------CAGGCC------------GAA------------
--------------------GCTC-TT------------GG-------------------
------------------------------------------------------------
----TGACTACGGT-----T--CAAACC-----T--------------------CTT---
-TGCT-----------------------------------------------------GA
-----------------A------ATG--------------GC-----------------
----TT---T--CAGCA-------TTGAA-A------AGGTAA-----------------
------CTG-------TAACA----------------------G-CCCGCT-CACG----
--C-------GCTCT---AAA------------GGC---------TGA---GTA------
------------------------------------------------------------
----------------------------------------CA-CAATGGA------ATT-
-------GGCTC---AGGAT--------CTTA----------------------AGGCTG
TTCA---CGGT-CTTGATGCTGAAACC---GAATTGG-CCAA---CATTCTT--------
------------------------------------------------TCGACAGAAATC
ATGCTGGAAATCAACCGC------------------------------------------
------------------------------------------------------------
------
>KP775105
----------------------------------------------------GATATTTG
GGGGGTTCAGCCGATGAGCG----------------GTCCT---------------A-CG
GG-ACTTA-----------TC-------------TTTGC---------------------
AA-TG--CGTA---------------------------------GCCG---TTA------
------------------------------------------------------------
---------------CGCTAGCCAG-----------------------------------
-ACGGG---------------------CGAC-----------------------------
------------------------------------------------------------
------------------------------GAAGCACT-----------------CT---
---------------TCCTC--G---------AAG------------------------C
------CG-------------------------------AT---------------AC--
-----------------------------------------------------------A
CGC---------------------------------T-----------------------
------------------------------------------------------------
------------------------------------------------------------
------------------------------------------------------------
--------------------------------------------------------TCGG
TGGTTC-------------------------------------GGG--------------
----------T------------------------TCTACGGGCGCAACCGCAACAGCTG
G---------------------------------TCT-----------------------
------------------------------------------------------------
----------------------------------------CGGCGCATACGGTCCAACCA
GCGGTCAGTACAGCGATACTTACGCCAC--------------------------------
-------------------------------------------------------CGA--
--------------------------------TCCGTTCTCGAAC---------------
------------------------------------------------------------
------------------------------------------------------------
------------------------------------------------------------
------------------------------------------------------------
---------------------------------GG-----------------TCTCAACA
GCGCAGTTTCTGTGACTCG---------------------TG------------------
----------------------GTTAC------------------------CG-------
------------CACGGGTGATGGT-----------------------------------
---------------------------------------------GAA------------
--------------------GGTC-TC------------GG-------------------
------------------------------------------------------------
--------------------------TGATCCATCTTCGACCAACCCATTTGCT--C---
----------------------------------------------------------AG
------------------------ATG--------------GC-----------------
----AT---T--CTCGA-------TCGAG-A------AGACAG-----------------
------TCG-------TTGAA----------------------G-CTCGTA-CACG----
--C-------GCTCT---CAA------------GGC---------TGA---ATA------
------------------------------------------------------------
----------------------------------------CT-CGCTCGA------ACT-
-------CGCTC---AGGAC--------CTCA----------------------AGGCTG
TTCA---CGGT-CTCGATGCCGAAACC---GAACTCG-CCAA---CATCCTC--------
------------------------------------------------TCGGCTGAAATC
ATGCTGGAAATCAACCGC------------------------------------------
------------------------------------------------------------
------
>KP775104
----------------------------------------------------GATATTTG
GGGGGTTCAGCCGATGAGTG----------------CACCA---------------A-CT
GG-TCTTA-----------TC-------------TTTGC---------------------
AA-TG--CGCGC--------------------------------TAA----GTA------
------------------------------------------------------------
---------------CAATGGCATC-----------------------------------
-GACGG---------------------ACCA-----------------------------
------------------------------------------------------------
------------------------------GAGGCAAT-----------------GT---
---------------TCGAC--G---------AAG------------------------C
----ATGG------------------------------------------------CC--
--------------------------------------TA--------A----------G
TTC---------------------------------T-----------------------
----C-------------------------------------------------------
------------------------------------------------------------
----------------------------------------------------------AG
GTGCATCTGGTGCAGCAGTTAATTCTGCCGCAGCAA--------------------TTGG
CGTAAC-------------------------------------TGG--------------
----------T---------------------------CTTCTTTCTGGTCACACTCTAG
G---------------------------------TGC-----------------------
----------------------------------------------TGAACCAATCAATG
AGTCATA------------------------------TGCAGGAACTCGTGC--------
----------CGATCTCTTTGCTGATTT--------------------------------
-------------------------------------------------------CCG--
--------------------------------T---------------------------
------------------------------------------------------------
------------------------------------------------------------
------------------------------------------------------------
------------------------------------------------------------
---------------------------------GG-----------------T-------
--------------A-------------------------TG------------------
----------------------CTTAC------------------------CA-------
-----------------GCACCGCA-----------------------------------
---------------------------------------------GAA------------
--------------------AAAC-TT------GGAGACGG-------------------
------------------------------------------------------------
----TTCTAACTAC----------------------------------------TTC---
-----CGT--------------------------------------------------GA
-----------------G------ATG--------------GC-----------------
----AT---T--CAGCA-------TTGAG-A------GAATTG-----------------
------CAG-------TACAA----------------------G-CACGCT-CACG----
--C-------GCTCT---CAA------------GGC---------AGA---ATA------
------------------------------------------------------------
----------------------------------------CA-CCACTGA------ACT-
-------TGCTC---AAGAC--------CTCA----------------------AGGCAG
TTCA---CGGA-CTTGATGCTGAGTCA---GAACTTG-CAAA---TATTCTC--------
------------------------------------------------TCGGTTGAAATC
ATGCTGGAAATCAACCGC------------------------------------------
------------------------------------------------------------
------
>KP775103
----------------------------------------------------GATATTTG
GGGGGTTCAGCCGATGACTG----------------GTCCA---------------A-CA
GG-TTTGA-----------TT-------------TTTGC---------------------
AA-TG--CGTTC--------------------------------AGT----TTA------
------------------------------------------------------------
---------------CGCTGATTCA---------------------------ACATCTCG
TGCTGG---------------------T--------------------------------
------------------------------------------------------------
------------------------------GAGGCTCT-----------------AT---
---------------TCCTA--G---------AAG------------------------C
------CA-------------------------------AC---------------AC--
--------------------------------------TG--------G----------T
CAC---------------------------------T-----------------------
----C-------------------------------------------------------
------------------------------------------------------------
------------------------------------------------------------
------------------------------------------------------------
-------------------------------------------AGG--------------
----------T------------------------------------AACGCTGCATCTG
G---------------------------------TAC-----------------------
----------------------------------------------------------AC
AGTCAAT---------------------TCCTAACGCTGTAAACCCAGGTAA--------
----------CGCAAACGCTTCAATCTT--------------------------------
------------------------------------------------------------
--------------------------------C---------------------------
------------------------------------------------------------
------------------------------------------------------------
------------------------------------------------------------
------------------------------------------------------------
---------------------------------GG-----------------TCTTGCAA
ACACTGGCGCTGCAA-------------------------TG------------------
----------------------TCAAC------------------ATCTTATG-------
-----------------------GT-----------------------------------
---------------------------------------------GAA------------
--------------------GACC------------------------------------
------------------------------------------------------------
----TAACGATGAA-----G----------------------------------TAC---
------------------------------------------------------------
------------------------ATG--------------GG-----------------
----CT---T--CCAAA-------TCGAT-C------GCGTTG-----------------
------CTG-------TAACA----------------------G-CAAATA-CACG----
--C-------GGTCT---ACA------------AGC---------AGC---CTA------
------------------------------------------------------------
----------------------------------------CA-CGCTAGA------ACT-
-------TGCAC---AAGAT--------CTAA----------------------AGGCAG
TTCA---CGGT-CTAGACGCAGAAACA---GAATTGA-CAAA---TATTTTG--------
------------------------------------------------TCAACCGAAATC
ATGCTGGAAATCAACCGC------------------------------------------
------------------------------------------------------------
------
>KP775102
----------------------------------------------------GATATTTG
GGGGGTTCAGCCGATGACTG----------------GTCCA---------------A-CA
GG-TTTGA-----------TT-------------TTCGC---------------------
AA-TG--CGCGC--------------------------------ACA----GTA------
------------------------------------------------------------
---------------CGCTACAGCA-----------------------------------
-ACCGC--------------------TTTCTCAGGT------------------------
------------------------------------------------------------
------------------------------GAAGCACT-----------------CT---
---------------ACAAC--G---------AAG------------------------C
------AA-------------------------------AT---------------AC--
--------------------------------------TG--------C----------A
TTC---------------------------------G-----------------------
----C-------------------------------------------------------
------------------------------------------------------------
------------------------------------------------------------
------------------------------------------------------------
-------------------------------------------TGG--------------
----------T---------------------------GAAGGCGCACACACACCATTTA
G---------------------------------CGC-----------------------
----------------------------------------------------AGCCGTAA
ACCCAGG---------------------TACAGCAGTTGCTGGCACATTCGG--------
----------TACAGCAAACACTGGTAC--------------------------------
------------------------------------------------------------
--------------------------------T---------------------------
------------------------------------------------------------
------------------------------------------------------------
------------------------------------------------------------
------------------------------------------------------------
---------------------------------GG-----------------T-------
--------------A-------------------------TG------------------
----------------------TCAAC------------------------AG-------
-----------------CCACCGCT-----------------------------------
---------------------------------------------GAA------------
--------------------GATA---------------AG-------------------
------------------------------------------------------------
---ACTCTAGCA------------------------------------------TAC---
------------------------------------------------------------
------------------------ATG--------------GG-----------------
----CT---T--CCAGA-------TCGAT-C------GTGTTG-----------------
------CTG-------TAACA----------------------G-CAAAGA-CACG----
--T-------GGTCT---ACA------------AGC---------AGC---CTA------
------------------------------------------------------------
----------------------------------------CA-CGCTAGA------ACT-
-------TGCAC---AAGAT--------CTAA----------------------AGGCAA
TTCA---CGGT-CTAGACGCAGAAACA---GAATTGA-CAAA---CATTTTG--------
------------------------------------------------TCAACTGAAATC
ATGCTGGAAATCAACCGC------------------------------------------
------------------------------------------------------------
------
>KP775101
----------------------------------------------------GATATTTG
GGGGGTTCAGCCGATGAATG----------------GCCCA---------------A-CC
GG-CTTGA-----------TC-------------TTCGC---------------------
AA-TG--AAGAC--------------------------------CAA----GTA------
------------------------------------------------------------
---CCAAAACGCCGGTACTGGTACA-----------------------------------
-ATTGG---------------------TGCAAGAGCAGGTAATTCCAGT-----------
------------------------------------------------------------
------------------------------GAAGCACT-----------------CT---
---------------TCAAG--G---------AAG------------------------C
------CA-------------------------------AC---------------AC--
--------------------------------------AA--------G----------T
TGG---------------------------------T-----------------------
----C-------------------------------------------------------
------------------------------------------------------------
------------------------------------------------------------
------------------------------------------------------------
-------------------------------------------CGG--------------
----------T------------------------------------------GAATCTG
G---------------------------------TGC-----------------------
------------------------------------------------------------
----TGC------------------------------TGGCGATATGGGCGA--------
----------CATCTTCCAAGACGACGC--------------------------------
TGGTT--------------------------------------------------CAA--
--------------------------------C---------------------------
------------------------------------------------------------
------------------------------------------------------------
------------------------------------------------------------
------------------------------------------------------------
--------AGACGGACGTTTCGAAGCCGGTCGTGG-----------------T-------
--------------A-------------------------TG------------------
----------------------GCTAC------------------------AA-------
-----------------------CT-----------------------------------
---------------------------AAGGGT------------GAA------------
--------------------AAAC-TC------GGTGACGG-------------------
------------------------------------------------------------
----TACAAACAAC----------------------------------------TTC---
-----AAC--------------------------------------------------GA
-----------------A------ATG--------------TC-----------------
----TT---T--CACAA-------TCGAA-A------AGACAG-----------------
------CCG-------TTACA----------------------G-CCAAGA-CACG----
--C-------GCCCT---CAA------------GGC---------AGA---ATA------
------------------------------------------------------------
----------------------------------------CA-CCACAGA------ACT-
-------CGCAC---AAGAC--------CTCA----------------------AGGCCG
TACA---CGGA-CTTGATGCCGAAACC---GAGTTGG-CTAA---CATCCTC--------
------------------------------------------------TCAACCGAAATC
ATGCTGGAAATCAACCGC------------------------------------------
------------------------------------------------------------
------
>KP775100
----------------------------------------------------GATATTTG
GGGGGTTCAGCCGATGACTC----------------AACCT---------------A-CA
GG-TCTCA-----------TC-------------TTCGC---------------------
GA-TG--AAATC--------------------------------TAA----ATA------
------------------------------------------------------------
---------------CTCAACACAA-----------------------------------
-GGTGG---------------------CACA-----------------------------
------------------------------------------------------------
------------------------------GAAGCTTT-----------------AT---
---------------TCAAT--G---------AAG------------------------C
----TTTA------------------------------------------------AC--
--------------------------------------TG--------G----------C
TTC---------------------------------T-----------------------
----C-------------------------------------------------------
------------------------------------------------------------
------------------------------------------------------------
------------------------------------------------------------
-------------------------------------------TGG--------------
----------T------------------------GACAACACAAACCACGTTACAGCTG
G---------------------------------TTC-----------------------
------------------------------------------------------------
-------------------------------------TGATTGGGCTCCTAC--------
----------AACTAACGAAATCGGTCG--------------------------------
------------------------------------------------------------
--------------------------------C---------------------------
------------------------------------------------------------
------------------------------------------------------------
------------------------------------------------------------
------------------------------------------------------------
---------------------------------GG-----------------T-------
--------------A-------------------------TT------------------
----------------------ACTAC------------------------TG-------
-----------------CAGCTGGT-----------------------------------
---------------------------------------------GAA------------
--------------------GCGT-TA------------GG-------------------
-------------------------------------------------CCAAGGCGGTA
CAGGCGACGGTTCA----------------------------------------TTC---
-----AAC--------------------------------------------------CA
-----------------A------ATG--------------GC-----------------
----TT---T--CTCAA-------TCGAG-A------AAACTT-----------------
------CTG-------TAACA----------------------G-CGAAAA-CACG----
--T-------GCTCT---TAA------------AGC---------TGA---ATA------
------------------------------------------------------------
----------------------------------------CT-CAATCGA------GTT-
-------AGCTC---AAGAC--------TTGA----------------------AATCAG
TTCA---TGGT-TTAGATGCTGAAGGC---GAATTAA-GCAA---CATCCTT--------
------------------------------------------------TCAACAGAAATC
ATGCTGGAAATCAACCGC------------------------------------------
------------------------------------------------------------
------
>KP775099
----------------------------------------------------GATATTTG
GGGGGTTCAGCCGATGAATG----------------GCCCA---------------A-CC
GG-CTTGA-----------TC-------------TTCGC---------------------
AA-TG--AAGAC--------------------------------CAA----GTA------
------------------------------------------------------------
---CCAAAACGCCGGTACTGGTACA-----------------------------------
-ATTGG---------------------TGCAAGAGCAGGTAATTCCAGT-----------
------------------------------------------------------------
------------------------------GAAGCACT-----------------CT---
---------------TCAAG--G---------AAG------------------------C
------CA-------------------------------AC---------------AC--
--------------------------------------AA--------G----------T
TGG---------------------------------T-----------------------
----C-------------------------------------------------------
------------------------------------------------------------
------------------------------------------------------------
------------------------------------------------------------
-------------------------------------------CGG--------------
----------T------------------------------------------GAATCTG
G---------------------------------TGC-----------------------
------------------------------------------------------------
----TGC------------------------------TGGCGATATGGGCGA--------
----------CATCTTCCAAGACGACGC--------------------------------
TGGTT--------------------------------------------------CAA--
--------------------------------C---------------------------
------------------------------------------------------------
------------------------------------------------------------
------------------------------------------------------------
------------------------------------------------------------
--------AGACGGACGTTTCGAAGCCGGTCGTGG-----------------T-------
--------------A-------------------------TG------------------
----------------------GCTAC------------------------AA-------
-----------------------CT-----------------------------------
---------------------------AAGGGT------------GAA------------
--------------------AAAC-TC------GGTGACGG-------------------
------------------------------------------------------------
----TACAAACAAC----------------------------------------TTC---
-----AAC--------------------------------------------------GA
-----------------A------ATG--------------TC-----------------
----TT---T--CACAA-------TCGAA-A------AGACAG-----------------
------CCG-------TTACA----------------------G-CCAAGA-CACG----
--C-------GCCCT---CAA------------GGC---------AGA---ATA------
------------------------------------------------------------
----------------------------------------CA-CCACAGA------ACT-
-------CGCAC---AAGAC--------CTCA----------------------AGGCCG
TACA---CGGA-CTTGATGCCGAAACC---GAGTTGG-CTAA---CATCCTC--------
------------------------------------------------TCAACCGAAATC
ATGCTGGAAATCAACCGC------------------------------------------
------------------------------------------------------------
------
>KP783866
----------------------------------------------------ACCTGGGC
GGGGGTGCAGCCGATGAGTG----------------GTCCT---------------A-CT
GG-ACTAA-----------TC-------------TTCGC---------------------
AA-TG--CGCTC--------------------------------CAA----GTA------
------------------------------------------------------------
---------------CACCGGAATG---------------------------------TC
AGGTGG---------------ACAGAGTAGC-----------------------------
------------------------------------------------------------
------------------------------GAAGCACT-----------------CT---
---------------TCGAC--G---------AAG------------------------C
------AG-------------------------------AC---------------TC--
--------------------------------------TG--------C----------T
TTC---------------------------------T-----------------------
----C-------------------------------------------------------
------------------------------------------------------------
------------------------------------------------------------
-------TGGACAGACTTCAGTCTTCAATACCACAG--------------------CCAA
CGCTACAAGCCTGGTTTC-------------------------TGG--------------
----------T---------------------------ATGGGTACTACTTCACAGTCTG
G---------------------------------TTC-----------------------
----------------------------------------------------CAACCCCG
CTGTTCT------------------------------TAACCCAGTTGGTAC--------
----------CGCTACTTCTACTTCCTA--------------------------------
-------------------------------------------------------TGA--
--------------------------------CGTTGGTCAGG-----------------
------------------------------------------------------------
------------------------------------------------------------
------------------------------------------------------------
------------------------------------------------------------
---------------------------------GG-------------------------
--------------A-------------------------TG------------------
----------------------TATAC------------------------AG-------
-----------------GTACTGCT-----------------------------------
---------------------------------------------GAG------------
--------------------AACT-TA------------GG-------------------
------------------------------------------------------------
----CGATGGTGCG-----AACAACCAG--------------------------TTC---
-----AAC--------------------------------------------------CA
-----------------G------ATG--------------GC-----------------
----AT---T--CTCAA-------TCGAG-A------AAGTCA-----------------
------CTG-------TAACT----------------------G-CACGTT-CCAG----
--A-------GCACT---GAA------------AGC---------CGA---GTA------
------------------------------------------------------------
----------------------------------------CT-CACTAGA----------
------------------------------------------------------------
------------------------------------------------------------
------------------------------------------------------------
------------------------------------------------------------
------------------------------------------------------------
------
>KP783865
----------------------------------------------------GACCTGGG
GGGGGTGCAGCCGATGAGCG----------------GTCCT---------------A-CT
GG-ACTAA-----------TT-------------TTCGC---------------------
AA-TG--CGTTC--------------------------------ACG----TTA------
------------------------------------------------------------
---------------CAGCACTCAG-----------------------------------
-ACTGG---------------------ATCA-----------------------------
------------------------------------------------------------
------------------------------GAGACATT-----------------CT---
---------------ACGAT--G---------AAG------------------------T
------TA-------------------------------AC---------------AC--
--------------------------------------CG--------C----------A
TTC---------------------------------T-----------------------
----C-------------------------------------------------------
------------------------------------------------------------
------------------------------------------------------------
------------TGGACAACCAGGTGGTGGTGGAAAACTCACCGCTGGATGGACCCAGGC
TGCTGT-------------------------------------TGG--------------
----------T---------------------------ATGGGTACTACTTCACAAAGTG
G---------------------------------TGG-----------------------
------------------------------------------------------------
-------------------------------------AAACCCTGCCGTCCT--------
----------GAACCCAACATCTACTGC--------------------------------
------------------------------CGACGAGAAAGGCTATAATGTTGGTCAA--
------------------------------------------------------------
------------------------------------------------------------
------------------------------------------------------------
------------------------------------------------------------
------------------------------------------------------------
---------------------------------GG-----------------T-------
--------------A-------------------------TG------------------
----------------------CGTAC------------------------AG-------
-----------------ATGGCGCA-----------------------------------
---------------------------------------------GAA------------
--------------------GCAT-TG------------GG-------------------
-------------------------------------------------------CGATG
GTTCGACCAATGAA----------------------------------------TTC---
-----AAC--------------------------------------------------CA
-----------------G------ATG--------------GC-----------------
----AT---T--CTCTA-------TTGAG-A------AAGTCA-----------------
------CGG-------TAACT----------------------G-CACGTT-CCAG----
--A-------GCACT---GAA------------AGC---------CGA---GTA------
------------------------------------------------------------
----------------------------------------CT-CACTAGA------GCT-
-------CGCCC---AGGAC--------TT------------------------------
-------CCGC-------------------------------------------------
------------------------------------------------------------
------------------------------------------------------------
------------------------------------------------------------
------
>KP783864
----------------------------------------------------GATATGGC
GGGGGTGCAGCCGATGAGTG----------------GTCCT---------------A-CT
GG-ACTAA-----------TC-------------TTTGC---------------------
CA-TG--AGATC--------------------------------CAT----GTA------
------------------------------------------------------------
------------TGGTACAGACCGT-----------------------------------
-ACTGG---------------------AACTTATCCAGGT--------------------
------------------------------------------------------------
------------------------------GAGGCTCT-----------------CT---
---------------TCAAT--G---------AAG------------------------C
------AG-------------------------------AT---------------TC--
--------------------------------------CG--------C----------T
TGG---------------------------------T-----------------------
----C-------------------------------------------------------
------------------------------------------------------------
------------------------------------------------------------
------------------------------------------------------------
-------------------------------------------TGG----TCAGAATGCT
GCAAGAGATCT--------------------GACTGGTGGTATGTCAGATGCACTTGTTG
G---------------------------------TTT-----------------------
-------------------------------------------GGGTACTACTGCACAGC
AGGGTAC------------------------------TAACCCTTCAGTCCT--------
----------TAACCCAGTTGGTACTGC--------------------------------
AAGCAC-------------------------------------------------TAA--
--------------------------------C---------------------------
----ACTG------------------------------------CT--------------
-------------------------CAGTATAACGTT-----------------------
------------------------------------------------------------
------------------------------------------------------------
---------------------------------GG-----------------T-------
--------GAAGGAA-------------------------TG------------------
----------------------CAGAC------------------------AG-------
-----------------GTGATGCT-----------------------------------
---------------------------------------------GAA------------
--------------------GCAC-TA------------GG-------------------
------------------------------------------------------------
----TGGTGCTACC-----A--GCACAC-----AG-------------------TTC---
-------A-----------------AC-------------------------------CA
-----------------G------ATG--------------GC-----------------
----AT---T--CTCTA-------TTGAG-A------AAGTCA-----------------
------CTG-------TTACT----------------------G-CCAAGT-CAAG----
--A-------GCTCT---GAA------------AGC---------TGA---GTA------
------------------------------------------------------------
----------------------------------------CT-CATTAGA------GCT-
-------CGCCC---AAGAC----------------------------------------
------------CTCAAC------------------------------------------
------------------------------------------------------------
------------------------------------------------------------
------------------------------------------------------------
------
>KP783863
----------------------------------------------------GACCTGGG
GGGGGTGCAGCCGATGAGTG----------------GTCCT---------------A-CT
GG-ACTAA-----------TC-------------TTCGC---------------------
AA-TG--CGCTC--------------------------------TAA----GTA------
------------------------------------------------------------
---------------CACCGGAATG---------------------------------TC
AGGTGG---------------ACAGAGTAGC-----------------------------
------------------------------------------------------------
------------------------------GAAGCACT-----------------CT---
---------------TCAAC--G---------AAG------------------------C
------AG-------------------------------AC---------------TC--
--------------------------------------TG--------C----------T
TTC---------------------------------T-----------------------
----C-------------------------------------------------------
------------------------------------------------------------
----------------------------------------------------------TG
GACAGACTTCAGTATTCAATACCACAGAATTCACCA--------------------ACGG
TGTCTC-------------------------------------TGG--------------
----------T---------------------------ATGGGTACAACTTCACAGTCTG
G---------------------------------TTC-----------------------
----------------------------------------------------AAACCCCG
CTGTTCT------------------------------TAACCCAGTTGGTAC--------
----------CGCTACTTCTACTTCCTA--------------------------------
-------------------------------------------------------TGA--
--------------------------------C---------------------------
------------------------------------------------------------
------------------------------------------------------------
------------------------------------------------------------
------------------------------------------------------------
---------------------------------GT-------------------------
----------------------------------------TG---------GTCAG----
----------------GGGATGTATAC------------------------AG-------
-----------------GTACTGCT-----------------------------------
---------------------------------------------GAG------------
--------------------AACT-TG------GGCGATGG-------------------
------------------------------------------------------------
----TGCGAACAAC---CAG----------------------------------TTC---
-----AAC--------------------------------------------------CA
-----------------G------ATG--------------GC-----------------
----AT---T--CTCAA-------TCGAG-A------AAGTCA-----------------
------CTG-------TAACT----------------------G-CACGTT-CCAG----
--A-------GCACT---GAA------------AGC---------CGA---GTA------
------------------------------------------------------------
----------------------------------------CT-CACTAGA------ACT-
-------CGCCC---AGGAC----------------------------------------
------------CTCCGC------------------------------------------
------------------------------------------------------------
------------------------------------------------------------
------------------------------------------------------------
------
>KP783862
----------------------------------------------------GATCTGGC
GGGGGTGCAGCCGATGTCCG----------------GTCCT---------------A-CT
GG-ACTAA-----------TC-------------TTCGC---------------------
AA-TG--CGCTC--------------------------------CAA----GTA------
------------------------------------------------------------
---------------CTCCACAATG-----------------------------------
-AATGG---------------------TACT-----------------------------
------------------------------------------------------------
------------------------------GAGGCATT-----------------GT---
---------------TCGAC--G---------AAG------------------------C
------AA-------------------------------AT---------------TC--
--------------------------------------TG--------C----------C
TTC---------------------------------T-----------------------
----C-------------------------------------------------------
------------------------------------------------------------
------------------------------------------------------------
---------------------TGGTCAGAATAGCGGACAGACCCTTACAGATTACACCGA
CCTTGC----AAC------------------------------TGG--------------
----------T---------------------------TTCGGTACTACTGCTCAGTCAG
G---------------------------------TAC-----------------------
------------------------------------------------------------
-TAACCC---------------------AGCTGTTCTTAACCCAGTTTCAAC--------
----------TGCTACTACTACTGCCTA--------------------------------
-------------------------------------------------------CGA--
--------------------------------C--------------------------G
TAGGTCAG----------------------------------------------------
------------------------------------------------------------
------------------------------------------------------------
------------------------------------------------------------
---------------------------------GG-----------------T-------
--------------A-------------------------TG------------------
----------------------AGAAC------------------------AG-------
-----------------GTGACGCT-----------------------------------
---------------------------------------------GAG------------
--------------------AACT-TA------------GG-------------------
------------------------------------------------------------
-TACTGGTGATAAT-----G--CC------------------------------TTC---
-----AAC--------------------------------------------------CA
-----------------G------ATG--------------GC-----------------
----AT---T--CTCGA-------TCGAG-A------AGGTCA-----------------
------CCG-------TTACT----------------------G-CTCGTT-CACG----
--C-------GCACT---AAA------------AGC---------CGA---GTA------
------------------------------------------------------------
----------------------------------------TT-CATTAGA------GCT-
-------CGCCC---AAGAC----------------------------------------
------------TTCAAC------------------------------------------
------------------------------------------------------------
------------------------------------------------------------
------------------------------------------------------------
------
>KP783861
----------------------------------------------------GACATGGG
GGGGGTGCAGCCGATGAGTG----------------GTCCT---------------A-CT
GG-ACTAA-----------TC-------------TTCGC---------------------
AA-TG--CGCTC--------------------------------CAA----GTA------
------------------------------------------------------------
---------------CACCGGAATG---------------------------------TC
AGGTGG---------------ACAGAGTAGC-----------------------------
------------------------------------------------------------
------------------------------GAAGCACT-----------------CT---
---------------TCAAC--G---------AAG------------------------C
------AG-------------------------------AC---------------TC--
--------------------------------------TG--------C----------T
TTC---------------------------------T-----------------------
----C-------------------------------------------------------
------------------------------------------------------------
------------------------------------------------------------
-------TGGACAGACTTCAGTCTTCAATACCACAG--------------------CCAA
CGCTAC----AAGCCTGGTTTC---------------------TGG--------------
----------T---------------------------ATGGGTACGACTTCACAGTCTG
G---------------------------------TTC-----------------------
------------------------------------------------------------
-AAACCC---------------------CGCTGTTCTTAACCCAGTTGGTTC--------
----------TGCTACTTCTACTGCCTA--------------------------------
-------------------------------------------------------CGA--
------------------------------------------------------------
----CGTA----------------------------------------------------
------------------------------------------------------------
------------------------------------------------------------
------------------------------------------------------------
---------------------------------GG-----------------T-------
--------CAGGGAA-------------------------TG------------------
----------------------GTTAC------------------------AG-------
-----------------GTACCGCT-----------------------------------
---------------------------------------------GAG------------
--------------------AACT-TG------------GG-------------------
------------------------------------------------------------
----TGATGGTTCG-----A--ACAACCAG------------------------TTC---
-----AAC--------------------------------------------------CA
-----------------G------ATG--------------GC-----------------
----AT---T--CTCAA-------TCGAG-A------AAGTCA-----------------
------CTG-------TAACT----------------------G--------CACG---T
TCCA----GAGCACT---GAA------------AGC---------CGA---GTA------
------------------------------------------------------------
----------------------------------------CT-CACTAGA------ACT-
-------CGCCC---AGGAC----------------------------------------
------------CTCCAC------------------------------------------
------------------------------------------------------------
------------------------------------------------------------
------------------------------------------------------------
------
>KP783860
----------------------------------------------------GACATGGG
GGGGGTGCAGCCGATGAGTG----------------GTCCT---------------A-CT
GG-ACTAA-----------TC-------------TTCGC---------------------
AA-TG--CGCTC--------------------------------CAA----GTA------
------------------------------------------------------------
---------------CACCGGAATG---------------------------------TC
AGGTGG---------------ACAGAGTAGC-----------------------------
------------------------------------------------------------
------------------------------GAAGCACT-----------------CT---
---------------TCAAC--G---------AAG------------------------C
------AG-------------------------------AC---------------TC--
--------------------------------------TG--------C----------T
TTC---------------------------------T-----------------------
----C-------------------------------------------------------
------------------------------------------------------------
----------------------------------------------------------TG
GACAGACAAACGCATTCAATACCACAGAATTTACCA--------------------GCAT
CAAGTC-------------------------------------TGG--------------
----------T---------------------------ATGGGTACGACTTCGCAGTCTG
G---------------------------------TTC-----------------------
----------------------------------------------------AAACCCCG
CTGTTCT------------------------------TAACCCAGTTGGTAC--------
----------TGCTACATCTACTGCCTA--------------------------------
-------------------------------------------------------CGA--
--------------------------------CGTA------------------------
------------------------------------------------------------
------------------------------------------------------------
------------------------------------------------------------
------------------------------------------------------------
---------------------------------GG-----------------T-------
--------CAGGGAA-------------------------TG------------------
----------------------TATAC------------------------AG-------
-----------------GTACTTCT-----------------------------------
---------------------------------------------GAG------------
--------------------AACT-TA------------GG-------------------
------------------------------------------------------------
----CGACGGTGCG-----AACAACCAG--------------------------TTC---
-----AAC--------------------------------------------------CA
-----------------G------ATG--------------GC-----------------
----AT---T--CTCTA-------TCGAG-A------AAGTCA-----------------
------CTG-------TAACT----------------------G-CACGTT-CCAG----
--A-------GCACT---GAA------------AGC---------CGA---GTA------
------------------------------------------------------------
----------------------------------------CT-CACTAGA------GCT-
-------CGCCC---AGGAC----------------------------------------
------------CTCCAC------------------------------------------
------------------------------------------------------------
------------------------------------------------------------
------------------------------------------------------------
------
>KP783859
----------------------------------------------------GATCTGGG
GGGGGTGCAGCCGATGAGTG----------------GTCCT---------------A-CT
GG-ACTAA-----------TC-------------TTCGC---------------------
AA-TG--CGCTC--------------------------------CAA----GTA------
------------------------------------------------------------
---------------CACCGGAATG---------------------------------TC
AGGTGG---------------ACAGAGTAGC-----------------------------
------------------------------------------------------------
------------------------------GAAGCACT-----------------CT---
---------------TCAAC--G---------AAG------------------------C
------AG-------------------------------AC---------------TC--
--------------------------------------TG--------C----------T
TTC---------------------------------T-----------------------
----C-------------------------------------------------------
------------------------------------------------------------
----------------------------------------------------------TG
GACAGACTTCAGTCTTCAATACCACAGAATTTACCG--------------------CCAT
CAAGGC-------------------------------------TGG--------------
----------T---------------------------ATGGGTACGACTTCACAGTCTG
G---------------------------------TTC-----------------------
----------------------------------------------------AAACCCCG
CTGTTCT------------------------------TAACCCAGTTGGTAC--------
----------CGCTACTTCTACTTCCTA--------------------------------
-------------------------------------------------------TGA--
--------------------------------CGTTGGTCAGG-----------------
------------------------------------------------------------
------------------------------------------------------------
------------------------------------------------------------
------------------------------------------------------------
---------------------------------GG-------------------------
--------------A-------------------------TG------------------
----------------------TATAC------------------------AG-------
-----------------GTACTGCT-----------------------------------
---------------------------------------------GAG------------
--------------------AACT-TG------------GG-------------------
------------------------------------------------------------
----CGATGGTGCG-----AACAACCAG--------------------------TTC---
-----AAC--------------------------------------------------CA
-----------------G------ATG--------------GC-----------------
----AT---T--CTCAA-------TCGAG-A------AAGTCA-----------------
------CTG-------TAACT----------------------G-CACGTT-CCAG----
--A-------GCACT---GAA------------AGC---------CGA---GTA------
------------------------------------------------------------
----------------------------------------CT-CACTAGA------ACT-
-------CGCCC---AAGAC----------------------------------------
------------CTCCAC------------------------------------------
------------------------------------------------------------
------------------------------------------------------------
------------------------------------------------------------
------
>KP783858
----------------------------------------------------GACTTGGG
GGGGGTGCAGCCGATGAGCG----------------GTCCT---------------A-CT
GG-ACTAA-----------TC-------------TTCGC---------------------
AA-TG--CGCTC--------------------------------ACG----TTA------
------------------------------------------------------------
---------------CAGCACTAAC-----------------------------------
-ACTGG---------------------AACA-----------------------------
------------------------------------------------------------
------------------------------GAGACATT-----------------CT---
---------------ACGAT--G---------AAG------------------------T
------TG-------------------------------AC---------------AC--
--------------------------------------AG--------C----------A
TTC---------------------------------T-----------------------
----C-------------------------------------------------------
------------------------------------------------------------
------------------------------------------------------------
-------------TGGACAACCAGGTGGTGGTGGAA--------------------AACT
CACCGC-------------------------------------TGG--------------
----------------------------------------ATGGACCCAGGCTGCTGTTG
G---------------------------------TAT-----------------------
----------------------------------------------------GGGTACTA
CTTCACA---------------------AAGTGGTGGAAACCCTGCCGTCCT--------
----------GAACCCAACATCTACTGC--------------------------------
-------------------------------------------------------CGA--
--------------------------------C-----------GAGAAAGGCTATAATG
TTGGTCAG----------------------------------------------------
------------------------------------------------------------
------------------------------------------------------------
------------------------------------------------------------
---------------------------------GG-----------------T-------
--------------A-------------------------TG------------------
----------------------CGTAC------------------------AG-------
-----------------ACAAGGCT-----------------------------------
---------------------------------------------GAA------------
--------------------GCAT-TG------------GG-------------------
------------------------------------------------------------
----CGATGGTACG-----A--CCAATGAA------------------------TTC---
-----AAC--------------------------------------------------CA
-----------------G------ATG--------------GC-----------------
----AT---T--CTCAA-------TCGAG-A------AAGTCA-----------------
------CTG-------TTACT----------------------G-CCAAGT-CTCG----
--T-------GCTCT---AAA------------AGC---------TGA---GTA------
------------------------------------------------------------
----------------------------------------CT-CACTAGA------ACT-
-------CGCCC---AAGAC----------------------------------------
------------CTCCGC------------------------------------------
------------------------------------------------------------
------------------------------------------------------------
------------------------------------------------------------
------
>KP783857
----------------------------------------------------GACTTGGC
GGGGGTGCAGCCGATGAGTG----------------GTCCT---------------A-CT
GG-ACTAA-----------TC-------------TTCGC---------------------
AA-TG--CGCTC--------------------------------CAA----GTA------
------------------------------------------------------------
---------------CACCGGAATG---------------------------------TC
AGGTGG---------------ACAGAGTAGC-----------------------------
------------------------------------------------------------
------------------------------GAAGCACT-----------------CT---
---------------TCAAC--G---------AAG------------------------C
------AG-------------------------------AC---------------TC--
--------------------------------------TG--------C----------T
TTC---------------------------------T-----------------------
----C-------------------------------------------------------
------------------------------------------------------------
------------------------------------------------------------
-------TGGACAGACTTCAGTCTTCAATACCACAG--------------------CCAA
CGCTAC----AAGCCTGGTTTC---------------------TGG--------------
----------T---------------------------ATGGGTACTACTTCACAGTCTG
G---------------------------------TTC-----------------------
------------------------------------------------------------
-CAACCC---------------------CGCTGTTCTTAACCCAGTTGGTAC--------
----------TGCTACATCTACTGCCTA--------------------------------
-------------------------------------------------------CGA--
------------------------------------------------------------
----CGTA----------------------------------------------------
------------------------------------------------------------
------------------------------------------------------------
------------------------------------------------------------
---------------------------------GG-----------------T-------
--------CAGGGAA-------------------------TG------------------
----------------------TATAC------------------------AG-------
-----------------GTACTGCT-----------------------------------
---------------------------------------------GAG------------
--------------------AACT-TA------------GG-------------------
------------------------------------------------------------
----CGACGGTGCG-----A--ACAACCAG------------------------TTC---
-----AAC--------------------------------------------------CA
-----------------G------ATG--------------GC-----------------
----AT---T--CTCAA-------TCGAG-A------AAGTCA-----------------
------CTG-------TAACT----------------------G--------CACG---T
TCCA----GAGCACT---GAA------------AGC---------CGA---GTA------
------------------------------------------------------------
----------------------------------------CT-CACTAGA------GCT-
-------CGCCC---AAGAC----------------------------------------
------------CTCCGC------------------------------------------
------------------------------------------------------------
------------------------------------------------------------
------------------------------------------------------------
------
>KP783856
----------------------------------------------------GATATGGC
GGGGGTGCAGCCGATGAGCG----------------GACCT---------------A-CT
GG-ACTAA-----------TC-------------TTCGC---------------------
AA-TG--CGCTC--------------------------------ACG----TTA------
------------------------------------------------------------
---------------CAGCACTATG-----------------------------------
-ACTGG---------------------AACT-----------------------------
------------------------------------------------------------
------------------------------GAGACATT-----------------CT---
---------------ATGAT--G---------AAG------------------------T
------CG-------------------------------AT---------------AC--
--------------------------------------AG--------C----------A
TTC---------------------------------T-----------------------
----C-------------------------------------------------------
------------------------------------------------------------
------------------------------------------------------------
-------------TGGACAACCAGGTGGTGGTGGAA--------------------AACT
CACCGC-------------------------------------TGG--------------
----------------------------------------ATGGACCCAGGCTGCCGTTG
G---------------------------------TAT-----------------------
----------------------------------------------------GGGTACTA
CTTCTCA---------------------AAGTGGTGGAAACCCTGCCGTCCT--------
----------GAACCCAACCGCTACTGC--------------------------------
-------------------------------------------------------CGA--
--------------------------------C-----------GAGAAAGGCTATAACG
TTGGTCAG----------------------------------------------------
------------------------------------------------------------
------------------------------------------------------------
------------------------------------------------------------
---------------------------------GG-----------------T-------
--------------A-------------------------TG------------------
----------------------CGTAC------------------------AG-------
-----------------ACAAGGCT-----------------------------------
---------------------------------------------GAA------------
--------------------GCAT-TA------------GG-------------------
----------------------------------------------------------AG
ATACTTCTACTAAT-----G--AA------------------------------TTC---
-----AAC--------------------------------------------------CA
-----------------G------ATG--------------GC-----------------
----AT---T--CTCAA-------TCGAG-A------AAGTCA-----------------
------CTG-------TTACT----------------------G-CCAAGT-CTCG----
--T-------GCTCT---AAA------------AGC---------TGA---GTA------
------------------------------------------------------------
----------------------------------------CT-CACTAGA------GCT-
-------CGCCC---AAGAC----------------------------------------
------------CTCCGC------------------------------------------
------------------------------------------------------------
------------------------------------------------------------
------------------------------------------------------------
------
>KP783855
----------------------------------------------------GACCTGGC
GGGGGTGCAGCCGATGAGTG----------------GTCCT---------------A-CT
GG-ACTAA-----------TC-------------TTCGC---------------------
AA-TG--CGCTC--------------------------------TAA----GTA------
------------------------------------------------------------
---------------CACCGGAATG---------------------------------TC
AGGTGG---------------ACAGAGTAGC-----------------------------
------------------------------------------------------------
------------------------------GAAGCACT-----------------CT---
---------------TCAAC--G---------AAG------------------------C
------AG-------------------------------AC---------------TC--
--------------------------------------TG--------C----------T
TTC---------------------------------T-----------------------
----C-------------------------------------------------------
------------------------------------------------------------
----------------------------------------------------------TG
GACAGACCTCGAAGTTCAATACCACAGAATTCACCA--------------------ACGG
TGTCTC-------------------------------------TGG--------------
----------T---------------------------ATGGGTACAACTTCACAGTCTG
G---------------------------------TTC-----------------------
----------------------------------------------------AAACCCCG
CTGTTCT------------------------------TAACCCAGTTGGTAC--------
----------CGCTACTTCTACTTCCTA--------------------------------
-------------------------------------------------------TGA--
--------------------------------CGTTGGTCAAG-----------------
------------------------------------------------------------
------------------------------------------------------------
------------------------------------------------------------
------------------------------------------------------------
---------------------------------GG-------------------------
--------------A-------------------------TG------------------
----------------------TATAC------------------------AG-------
-----------------GTACTTCT-----------------------------------
---------------------------------------------GAG------------
--------------------AACT-TA------------GG-------------------
------------------------------------------------------------
----CGATGGTGCG-----AACAACCGG--------------------------TTC---
-----AAC--------------------------------------------------CA
-----------------G------ATG--------------GC-----------------
----AT---T--CTCAA-------TCGAG-A------AAGTCA-----------------
------CTG-------TAACT----------------------G-CACGTT-CCAG----
--A-------GCACT---AAA------------AGC---------CGA---GTA------
------------------------------------------------------------
----------------------------------------CT-CATTAGA------ACT-
-------CGCCC---AGGAC----------------------------------------
------------CTCCGC------------------------------------------
------------------------------------------------------------
------------------------------------------------------------
------------------------------------------------------------
------
>KP783854
----------------------------------------------------GATCTGGG
GGGGGTGCAGCCGATGTCGG----------------GTCCT---------------A-CT
GG-ACTAA-----------TC-------------TTCGC---------------------
AA-TG--CGCTC--------------------------------TCG----TTA------
------------------------------------------------------------
---------------CAGCACTCAA-----------------------------------
-ACTGG---------------------AACA-----------------------------
------------------------------------------------------------
------------------------------GAGACATT-----------------CT---
---------------ACGAT--G---------AAG------------------------T
------CG-------------------------------AT---------------AC--
--------------------------------------AG--------C----------A
TTC---------------------------------T-----------------------
----C-------------------------------------------------------
------------------------------------------------------------
------------------------------------------------------------
-------------TGGACAACCAGGTGGTGGTGGAA--------------------AACT
CACCGC-------------------------------------TGG--------------
----------------------------------------ATGGACTCAGGCTGCCGTTG
G---------TAT---------------GGGTACTAC-----------------------
----------------------------------------------TTCACAAAGTGGTG
GAAACCC---------------------AGCCGTCCTTAACCCAACTTCTAC--------
----------TGCTACCGAAACTGACTA--------------------------------
-------------------------------------------------------CAA--
--------------------------------C--------------------------G
TTGGTCAG----------------------------------------------------
------------------------------------------------------------
------------------------------------------------------------
------------------------------------------------------------
---------------------------------GG-----------------T-------
--------------A-------------------------TG------------------
----------------------CGTAC------------------------AG-------
-----------------ATAACGCT-----------------------------------
---------------------------------------------GAG------------
--------------------AAAC-TG------------GG-------------------
-------------------------------------------------TAA------TG
CGACTACCAACGAA----------------------------------------TTC---
-----AAC--------------------------------------------------CA
-----------------G------ATG--------------GC-----------------
----AT---T--CTCAA-------TCGAG-A------AAGTCA-----------------
------CTG-------TTACT----------------------G-CGAAGT-CACG----
--C-------GCTCT---GAA------------AGC---------TGA---GTA------
------------------------------------------------------------
----------------------------------------CT-CACTAGA------ACT-
-------CGCCC---AAGAC----------------------------------------
------------CTCCGC------------------------------------------
------------------------------------------------------------
------------------------------------------------------------
------------------------------------------------------------
------
>KP783853
----------------------------------------------------GATCTGGG
GGGGGTGCAGCCGATGTCTG----------------GACCT---------------A-CA
GG-TCTTA-----------TT-------------TTCGC---------------------
AA-TG--AGGTC--------------------------------CAA----GTA------
------------------------------------------------------------
---------------CAAGACCATG-----------------------------------
-AGTGG---------------------AACA-----------------------------
------------------------------------------------------------
------------------------------GAAGCTCT-----------------GT---
---------------TCAAC--G---------AGG------------------------C
------AG-------------------------------AT---------------TC--
--------------------------------------TG--------C----------C
TTC---------------------------------T-----------------------
----C-------------------------------------------------------
------------------------------------------------------------
----------------------------------------------------------AG
GTCAGGCCAGCGATATGGCAACCACTGCAGGTTGGA--------------------CCAA
TGCCGT----TTCAGGTA-------------------------TGG--------------
------------------------------------------GTACTACTGCACAGTCTG
G---------------------------------TTC-----------------------
------------------------------------------------------------
-CAACCC---------------------CGCTGTTCTTAACCCAGTTGGTTC--------
----------TGCTACTTCTACTGCCTA--------------------------------
-------------------------------------------------------CGA--
------------------------------------------------------------
----CGTA----------------------------------------------------
------------------------------------------------------------
------------------------------------------------------------
------------------------------------------------------------
---------------------------------GG-----------------T-------
--------CAGGGAA-------------------------TG------------------
----------------------GTCAC------------------------AG-------
-----------------GTACCGCT-----------------------------------
---------------------------------------------GAG------------
--------------------AACT-TG------------GG-------------------
------------------------------------------------------------
----TGATGGTTCT-----A--ACAACCAG------------------------TTC---
-----AAC--------------------------------------------------CA
-----------------G------ATG--------------GC-----------------
----AT---T--CTCTA-------TTGAG-A------AAGTCA-----------------
------CGG-------TTACT----------------------G-CGAAGT-CCAG----
--A-------GCACT---AAA------------AGC---------CGA---GTA------
------------------------------------------------------------
----------------------------------------CT-CATTAGA------GTT-
-------CGCCC---AGGAT--------TT------------------------------
-------CCGC-------------------------------------------------
------------------------------------------------------------
------------------------------------------------------------
------------------------------------------------------------
------
>KP783852
----------------------------------------------------GACCTGGC
GGGGGTGCAGCCGATGTCTG----------------GACCT---------------A-CA
GG-TCTTA-----------TT-------------TTCGC---------------------
AA-TG--AGGTC--------------------------------CAA----GTA------
------------------------------------------------------------
---------------CAAGACCATG-----------------------------------
-AGTGG---------------------AACA-----------------------------
------------------------------------------------------------
------------------------------GAAGCTCT-----------------GT---
---------------TCAAC--G---------AGG------------------------C
------AG-------------------------------AT---------------TC--
--------------------------------------TG--------C----------C
TTC---------------------------------T-----------------------
----C-------------------------------------------------------
------------------------------------------------------------
------------------------------------------------------------
----------------TGGTCAGGACTCAGCAATGA--------------------CCAA
CACCGC-------------------------------------AGG--------------
----------------GTGGACCAATGCCGTTTCAGGTATGGGTACAACTGCACAGTCTG
G---------------------------------TTC-----------------------
------------------------------------------------------------
-AAACCC---------------------TGCTGTCCTTAACCCAGTTGGTTC--------
----------TGCTACTTCTACTGCCTA--------------------------------
-------------------------------------------------------CGA--
------------------------------------------------------------
----CGTA----------------------------------------------------
------------------------------------------------------------
------------------------------------------------------------
------------------------------------------------------------
---------------------------------GG-----------------T-------
--------CAGGGAA-------------------------TG------------------
----------------------GTTAC------------------------AG-------
-----------------GTACCGCT-----------------------------------
---------------------------------------------GAG------------
--------------------AACT-TG------------GG-------------------
------------------------------------------------------------
----TGATGGTTCT-----A--ACAACCAG------------------------TTC---
-----AAC--------------------------------------------------CA
-----------------G------ATG--------------GC-----------------
----AT---T--CTCTA-------TTGAG-A------AAGTCA-----------------
------CGG-------TGACT----------------------G-CGAAGT-CCAG----
--A-------GCACT---GAA------------AGC---------CGA---GTA------
------------------------------------------------------------
----------------------------------------CT-CATTAGA------GCT-
-------CGCCC---AAGAC----------------------------------------
------------CTCAAC------------------------------------------
------------------------------------------------------------
------------------------------------------------------------
------------------------------------------------------------
------
>KP783851
----------------------------------------------------GATTTGGC
GGGGGTGCAGCCGATGTCTG----------------GACCT---------------A-CA
GG-TCTTA-----------TT-------------TTCGC---------------------
AA-TG--AGGTC--------------------------------CAA----GTA------
------------------------------------------------------------
---------------CAAGACCATG-----------------------------------
-AGTGG---------------------AACA-----------------------------
------------------------------------------------------------
------------------------------GAAGCTCT-----------------GT---
---------------TCAAC--G---------AGG------------------------C
------AG-------------------------------AT---------------TC--
--------------------------------------TG--------C----------C
TTC---------------------------------T-----------------------
----C-------------------------------------------------------
------------------------------------------------------------
------------------------------------------------------------
----------------TGGTCAGGACTCAGCAATGA--------------------CCAA
CACCGC-------------------------------------AGG--------------
----------------GTGGACCAATGCCGTTTCAGGTATGGGTACAACTGCACAGTCTG
G---------------------------------TTC-----------------------
------------------------------------------------------------
-AAACCC---------------------CGCTGTTCTTAACCCAGTTGGTAC--------
----------CGCTACTTCTACTTCCTA--------------------------------
-------------------------------------------------------TGA--
--------------------------------C---------------------------
------------------------------------------------------------
------------------------------------------------------------
------------------------------------------------------------
------------------------------------------------------------
---------------------------------GT-------------------------
----------------------------------------TG---------GTCAG----
----------------GGGATGTATAC------------------------AG-------
-----------------GTACTGCT-----------------------------------
---------------------------------------------GAG------------
--------------------AACT-TG------------GG-------------------
------------------------------------------------------------
----CGATGGTGCG-----A--ACAACCAG------------------------TTC---
-----AAC--------------------------------------------------CA
-----------------G------ATG--------------GC-----------------
----AT---T--CTCTA-------TCGAG-A------AAGTCA-----------------
------CGG-------TAACT----------------------G--------CACG---T
TCCA----GAGCACT---GAA------------AGC---------CGA---GTA------
------------------------------------------------------------
----------------------------------------CT-CACTAGA------ACT-
-------CGCCC---AAGAC----------------------------------------
------------CTCAGC------------------------------------------
------------------------------------------------------------
------------------------------------------------------------
------------------------------------------------------------
------
>KP783850
----------------------------------------------------GACCTGGC
GGGGGTGCAGCCGATGAGTG----------------GTCCT---------------A-CT
GG-ACTAA-----------TC-------------TTCGC---------------------
AA-TG--CGCTC--------------------------------TAA----GTA------
------------------------------------------------------------
---------------CACCGGAATG---------------------------------TC
AGGTGG---------------ACAGAGTAGC-----------------------------
------------------------------------------------------------
------------------------------GAAGCACT-----------------CT---
---------------TCAAC--G---------AAG------------------------C
------AG-------------------------------AC---------------TC--
--------------------------------------TG--------C----------T
TTC---------------------------------T-----------------------
----C-------------------------------------------------------
------------------------------------------------------------
------------------------------------------------------------
-------TGGACAGACTTCAGTCTTCAATACCACAG--------------------CCAA
CGCTAC----AAGCCTTGTCTC---------------------TGG--------------
----------T---------------------------ATGGGTACAACTGCACAGTCTG
G---------------------------------TTC-----------------------
------------------------------------------------------------
-AAACCC---------------------CGCTGTTCTTAACCCAGTTGGTAC--------
----------TGCTACATCTACTGCCTA--------------------------------
-------------------------------------------------------CGA--
------------------------------------------------------------
----CGTA----------------------------------------------------
------------------------------------------------------------
------------------------------------------------------------
------------------------------------------------------------
---------------------------------GG-----------------T-------
--------CAGGGAA-------------------------TG------------------
----------------------TATAC------------------------AG-------
-----------------GTACTTCT-----------------------------------
---------------------------------------------GAG------------
--------------------AACT-TA------------GG-------------------
------------------------------------------------------------
----CGACGGTGCG-----A--ACAACCAG------------------------TTC---
-----AAC--------------------------------------------------CA
-----------------G------ATG--------------GC-----------------
----AT---T--CTCTA-------TCGAG-A------AAGTCA-----------------
------CGG-------TAACT----------------------G--------CACG---T
TCCA----GAGCACT---GAA------------AGC---------CGA---GTA------
------------------------------------------------------------
----------------------------------------CT-CACTAGA------ACT-
-------CGCCC---AGGAC----------------------------------------
------------CTCCAC------------------------------------------
------------------------------------------------------------
------------------------------------------------------------
------------------------------------------------------------
------
>KP783849
----------------------------------------------------GACCTGGC
GGGGGTGCAGCCGATGAGTG----------------GTCCT---------------A-CT
GG-ACTAA-----------TC-------------TTCGC---------------------
AA-TG--CGCTC--------------------------------CAG----GTA------
------------------------------------------------------------
---------------CACCGGAATG---------------------------------TC
AGGTGG---------------ACAGAGTAGC-----------------------------
------------------------------------------------------------
------------------------------GAAGCACT-----------------CT---
---------------TCAAC--G---------AAG------------------------C
------AG-------------------------------AC---------------TC--
--------------------------------------TG--------C----------T
TTC---------------------------------T-----------------------
----C-------------------------------------------------------
------------------------------------------------------------
----------------------------------------------------------TG
GACAGACTTCAGTCTTCAATACCACAGAATTTACCG--------------------CCAT
CAAGGC-------------------------------------TGG--------------
----------T---------------------------ATGGGTACGACTTCACAGTCTG
G---------------------------------TTC-----------------------
----------------------------------------------------AAACCCCG
CTGTTCT------------------------------TAACCCAGTTGGTAC--------
----------TGCTACATCTACTGCCTA--------------------------------
-------------------------------------------------------CGA--
--------------------------------CGTA------------------------
------------------------------------------------------------
------------------------------------------------------------
------------------------------------------------------------
------------------------------------------------------------
---------------------------------GG-----------------T-------
--------CAGGGAA-------------------------TG------------------
----------------------TATAC------------------------AG-------
-----------------GTACTTCT-----------------------------------
---------------------------------------------GAG------------
--------------------AACT-TA------------GG-------------------
------------------------------------------------------------
----CGACGGTGCG-----AACAACCAG--------------------------TTC---
-----AAC--------------------------------------------------CA
-----------------G------ATG--------------GC-----------------
----AT---T--CTCTA-------TCGAG-A------AAGTCA-----------------
------CGG-------TAACT----------------------G-CACGTT-CCAG----
--A-------GCACT---GAA------------AGC---------CGA---GTA------
------------------------------------------------------------
----------------------------------------CT-CACTAGA------ACT-
-------CGCCC---AGGAT----------------------------------------
------------CTCAAC------------------------------------------
------------------------------------------------------------
------------------------------------------------------------
------------------------------------------------------------
------
>KP783848
----------------------------------------------------GACTTGGC
GGGGGTGCAGCCGATGAGTG----------------GTCCT---------------A-CT
GG-ACTAA-----------TC-------------TTCGC---------------------
AA-TG--CGCTC--------------------------------CAA----GTA------
------------------------------------------------------------
---------------CACCGGAATG---------------------------------TC
AGGTGG---------------ACAAAGCAGC-----------------------------
------------------------------------------------------------
------------------------------GAAGCACT-----------------CT---
---------------TCAAC--G---------AAG------------------------C
------AG-------------------------------AC---------------TC--
--------------------------------------TG--------C----------T
TTC---------------------------------T-----------------------
----C-------------------------------------------------------
------------------------------------------------------------
------------------------------------------------------------
-------TGGACAGACTTCAGTCTTCAATACCACAG--------------------CCAA
CGCTAC----AAGCCTTGTCTC---------------------TGG--------------
----------T---------------------------ATGGGTACAACTGCACAGTCTG
G---------------------------------TTC-----------------------
------------------------------------------------------------
-AAACCC---------------------CGCTGTTCTTAACCCAGTTGGTAC--------
----------TGCTACATCTACCGCCTA--------------------------------
-------------------------------------------------------CGA--
------------------------------------------------------------
----CGTA----------------------------------------------------
------------------------------------------------------------
------------------------------------------------------------
------------------------------------------------------------
---------------------------------GG-----------------T-------
--------CAGGGAA-------------------------CG------------------
----------------------TATAC------------------------AG-------
-----------------GTACTGCT-----------------------------------
---------------------------------------------GAG------------
--------------------AACT-TA------------GG-------------------
------------------------------------------------------------
----CGACGGTGCG-----A--ACAACCAG------------------------TTC---
-----AAC--------------------------------------------------CA
-----------------G------ATG--------------GC-----------------
----AT---T--CTCAA-------TCGAG-A------AAGTCA-----------------
------CTG-------TAACT----------------------G--------CACG---T
TCCA----GAGCACT---GAA------------AGC---------CGA---GTA------
------------------------------------------------------------
----------------------------------------CT-CACTAGA------GCT-
-------CGCCC---AAGAT----------------------------------------
------------CTCAAC------------------------------------------
------------------------------------------------------------
------------------------------------------------------------
------------------------------------------------------------
------
>KP783847
----------------------------------------------------GACATGTC
GGGGGTGCAGCCGATGAGCG----------------GTCCT---------------A-CT
GG-ACTAA-----------TT-------------TTCGC---------------------
AA-TG--CGCTC--------------------------------ACG----TTA------
------------------------------------------------------------
---------------CAGCACAATG-----------------------------------
-ACTGG---------------------AACT-----------------------------
------------------------------------------------------------
------------------------------GAGACATT-----------------CT---
---------------ATGAT--G---------AAG------------------------T
------TG-------------------------------AC---------------AC--
--------------------------------------TG--------C----------A
TTC---------------------------------T-----------------------
----C-------------------------------------------------------
------------------------------------------------------------
------------------------------------------------------------
-------------TGGACAACCAGGTGGTGGTGGAA--------------------AACT
CACCGC-------------------------------------TGG--------------
----------------------------------------ATGGACCCAGGCTGCTGTTG
G---------------------------------TAT-----------------------
-------------------------------------------GGGTACTACTTCTCAAA
GTGGTGG------------------------------AAACCCTGCCGTCCT--------
----------GAACCCAACCGCTACTGC--------------------------------
-------------------------------------------------------CGA--
--------------------------------C-----------GAGAAAGGCTATAACG
TTGGTCAG----------------------------------------------------
------------------------------------------------------------
------------------------------------------------------------
------------------------------------------------------------
---------------------------------GG-----------------C-------
--------------A-------------------------TG------------------
----------------------CGTAC------------------------AG-------
-----------------ATGCTGCT-----------------------------------
---------------------------------------------GAA------------
--------------------GCAT-TG------------GG-------------------
----------------------------------------------------------AG
ATTCTTCTACCAAT-----G--AA------------------------------TTC---
-------A-----------------AC-------------------------------CA
-----------------G------ATG--------------GC-----------------
----AT---T--CTCGA-------TCGAG-A------AAGTCA-----------------
------CTG-------TTACT----------------------G-CTAAGT-CACG----
--T-------GCGCT---AAA------------AGC---------TGA---GTA------
------------------------------------------------------------
----------------------------------------CA-GTTTAGA------ACT-
-------CGCCC---AAGAC----------------------------------------
------------CTCCGC------------------------------------------
------------------------------------------------------------
------------------------------------------------------------
------------------------------------------------------------
------
>KP783846
----------------------------------------------------GACATGGG
GGGGGTGCAGCCGATGAGTG----------------GTCCT---------------A-CT
GG-ACTAA-----------TC-------------TTCGC---------------------
AA-TG--CGCTC--------------------------------CAA----GTA------
------------------------------------------------------------
---------------CACCGGAATG---------------------------------TC
AGGTGG--------------------ACAGAGTAGC------------------------
------------------------------------------------------------
------------------------------GAAGCACT-----------------CT---
---------------TCAAC--G---------AAG------------------------C
------AG-------------------------------AC---------------TC--
--------------------------------------TG--------C----------T
TTC---------------------------------T-----------------------
----C-------------------------------------------------------
------------------------------------------------------------
----------------------------------------------------------TG
GACAGACTTCAGTCTTCAATACCACAGAATTTACCG--------------------CCAT
CAAGGC-------------------------------------TGG--------------
----------T---------------------------ATGGGTACGACTTCACAGTCTG
G---------------------------------TTC-----------------------
-------------------------------------------------------AAACC
CCGCTGT------------------------------TCTTAACCCAGTTGG--------
----------TACTGCTACATCTACTGC--------------------------------
-------------------------------------------------------CTA--
--------------------------------C---------------------------
------------------------------------------------------------
------------------------------------------------------------
------------------------------------------------------------
------------------------------------------------------------
---------------------------------GA-----------------C-------
--GTAGGTCAGGGAA-------------------------TG------------------
----------------------TATAC------------------------AG-------
-----------------GTACTTCT-----------------------------------
---------------------------------------------GAG------------
--------------------AACT-TA------------GG-------------------
------------------------------------------------------------
----CGACGGTGCG-----A--ACAACC-----AG-------------------TTC---
-----AAC--------------------------------------------------CA
-----------------G------ATG--------------GC-----------------
----AT---T--CTCTA-------TCGAG-A------AAGTCA-----------------
------CGG-------TAACT----------------------G--------CACG---T
TCCA----GAGCACT---GAA------------AGC---------CGA---GTA------
------------------------------------------------------------
----------------------------------------CT-CACTAGA------ACT-
-------CGCCC---AGGAC----------------------------------------
------------CTCCGC------------------------------------------
------------------------------------------------------------
------------------------------------------------------------
------------------------------------------------------------
------
>KP783845
-------------------------------------------------------CTTGT
CGGGGGGCAGCCGATGAGTG----------------GTCCT---------------A-CT
GG-ACTAA-----------TC-------------TTCGC---------------------
AA-TG--CGCTC--------------------------------TAA----GTA------
------------------------------------------------------------
---------------CACCGGAATG---------------------------------TC
AGGTGG---------------ACAGAGTAGC-----------------------------
------------------------------------------------------------
------------------------------GAAGCACT-----------------CT---
---------------TCAAC--G---------AAG------------------------C
------AG-------------------------------AC---------------TC--
--------------------------------------TG--------C----------T
TTC---------------------------------T-----------------------
----C-------------------------------------------------------
------------------------------------------------------------
----------------------------------------------------------TG
GACAGACTTCAGTATTCAATACCACAGAATTCACCA--------------------ACGG
TGTCTC-------------------------------------TGG--------------
----------T---------------------------ATGGGTACAACTTCACAGTCTG
G---------------------------------TTC-----------------------
----------------------------------------------------AAACCCCG
CTGTTCT------------------------------TAACCCAGTTGGTAC--------
----------CGCTACTTCTACTTCCTA--------------------------------
-------------------------------------------------------TGA--
--------------------------------C---------------------------
------------------------------------------------------------
------------------------------------------------------------
------------------------------------------------------------
------------------------------------------------------------
---------------------------------GT-------------------------
----------------------------------------TG---------GTCAG----
----------------GGGATGTATAC------------------------AG-------
-----------------GTACTGCT-----------------------------------
---------------------------------------------GAG------------
--------------------AACT-TG------GGCGATGG-------------------
------------------------------------------------------------
----TGCGAACAAC---CAG----------------------------------TTC---
-----AAC--------------------------------------------------CA
-----------------G------ATG--------------GC-----------------
----AT---T--CTCAA-------TCGAG-A------AAGTCA-----------------
------CTG-------TAACT----------------------G-CACGTT-CCAG----
--A-------GCACT---GAA------------AGC---------CGA---GTA------
------------------------------------------------------------
----------------------------------------CT-CACTAGA------GCT-
-------CGCCC---AAGAC----------------------------------------
------------CTCCAC------------------------------------------
------------------------------------------------------------
------------------------------------------------------------
------------------------------------------------------------
------
>KP783844
----------------------------------------------------GACCTGGC
GGGGGTGCAGCCGATGTCTG----------------GACCT---------------A-CA
GG-TCTTA-----------TT-------------TTCGC---------------------
AA-TG--AGGTC--------------------------------CAA----GTA------
------------------------------------------------------------
---------------CAAGACCATG-----------------------------------
-AGTGG---------------------AACA-----------------------------
------------------------------------------------------------
------------------------------GAAGCTCT-----------------GT---
---------------TCAAC--G---------AAG------------------------C
------AG-------------------------------AC---------------TC--
--------------------------------------TG--------C----------T
TTC---------------------------------T-----------------------
----C-------------------------------------------------------
------------------------------------------------------------
----------------------------------------------------------TG
GACAGACTTCAGTATTCAATACCACAGAATTCACCA--------------------ACGG
TGTCTC-------------------------------------TGG--------------
----------T---------------------------ATGGGTACAACTTCACAGTCTG
G---------------------------------TTC-----------------------
----------------------------------------------------AAACCCCG
CTGTTCT------------------------------TAACCCAGTTGGTAC--------
----------CGCTACTTCTACTTCCTA--------------------------------
-------------------------------------------------------TGA--
--------------------------------CGTTGGTCAGG-----------------
------------------------------------------------------------
------------------------------------------------------------
------------------------------------------------------------
------------------------------------------------------------
---------------------------------GG-------------------------
--------------A-------------------------TG------------------
----------------------TATAC------------------------AG-------
-----------------GTACTGCT-----------------------------------
---------------------------------------------GAG------------
--------------------AACT-TG------------GG-------------------
------------------------------------------------------------
----CGATGGTGCG-----AACAACCAG--------------------------TTC---
-----AAC--------------------------------------------------CA
-----------------G------ATG--------------GC-----------------
----AT---T--CTCAA-------TCGAG-A------AAGTCA-----------------
------CTG-------TAACT----------------------G-CACGTT-CCAG----
--A-------GCACT---GAA------------AGC---------CGA---GTA------
------------------------------------------------------------
----------------------------------------CT-CACTAGA------ACT-
-------CGCCC---AGGAC--------TT------------------------------
-------CCGC-------------------------------------------------
------------------------------------------------------------
------------------------------------------------------------
------------------------------------------------------------
------
>KP783843
----------------------------------------------------GACCTGGG
GGGGGTGCAGCCGATGAGCG----------------GTCCT---------------A-CT
GG-ACTAA-----------TT-------------TTCGC---------------------
AA-TG--CGCTC--------------------------------ACG----TTA------
------------------------------------------------------------
---------------CAGCACTATG-----------------------------------
-ACTGG---------------------AACT-----------------------------
------------------------------------------------------------
------------------------------GAGACATT-----------------CT---
---------------ATGAT--G---------AAG------------------------T
------CG-------------------------------AT---------------AC--
--------------------------------------AG--------C----------A
TTC---------------------------------T-----------------------
----C-------------------------------------------------------
------------------------------------------------------------
------------------------------------------------------------
-------------TGGACAACCAGGTGGTGGTGGAA--------------------AAGT
CACCGC-------------------------------------TGG--------------
----------------------------------------ATGGACCCAGGCTGCCGTTG
G---------------------------------TAT-----------------------
-------------------------------------------GGGTACTACTTCACAAA
GTGGTGG------------------------------AAACCCTGCCGTCCT--------
----------GAACCCAACTGCTACAGC--------------------------------
-------------------------------------------------------CGA--
--------------------------------C---------------------------
------------------------------------------------------------
------------------------------------------------------------
------------------------------------------------------------
------------------------------------------------------------
---------------------------------GA-------------------------
--------------GAAAGGCTATAATGTTGGTCAGGGTCTG------------------
----------------------CGTAC------------------------AG-------
----------------------ACA-----------------------------------
----------------------AG------GCT------------GAA------------
--------------------GCAT-TA------------GG-------------------
----------------------------------------------AGATAC--------
----TTCTACTAAT-----G-------A-----A--------------------TTC---
-----AAC--------------------------------------------------CA
-----------------G------ATG--------------GC-----------------
----AT---T--CTCAA-------TCGAG-A------AAGTCA-----------------
------CTG-------TTACT----------------------G-CCAAGT-CTCG----
--T-------GCTCT---AAA------------AGC---------TGA---GTA------
------------------------------------------------------------
----------------------------------------CT-CACTAGA------ACT-
-------CGCCC---AAGAC----------------------------------------
------------CTCAAC------------------------------------------
------------------------------------------------------------
------------------------------------------------------------
------------------------------------------------------------
------
>KP783842
----------------------------------------------------ATTTGGGG
GGGGGTGCAGCCGATGAGCG----------------GTCCT---------------A-CT
GG-ACTAA-----------TC-------------TTCGC---------------------
AA-TG--CGCTC--------------------------------ACG----TTA------
------------------------------------------------------------
---------------CAGCACAATG-----------------------------------
-ACTGG---------------------AACT-----------------------------
------------------------------------------------------------
------------------------------GAGACATT-----------------CT---
---------------ACGAT--G---------AAG------------------------T
------TG-------------------------------AC---------------AC--
--------------------------------------TG--------C----------A
TTC---------------------------------T-----------------------
----C-------------------------------------------------------
------------------------------------------------------------
------------------------------------------------------------
------------TGGACAGCCAGGGGGTGGTGGAAAACTCACCGCTGGATGGACAGATGC
CACCGT-------------------------------------TGG--------------
----------T---------------------------ATGGGTACTACTTCACAAAGTG
G---------------------------------TGG-----------------------
------------------------------------------------------------
-------------------------------------AAACCCAGCCGTTCT--------
----------TAACCCAACTGCTACTGC--------------------------------
------------------------------AGATGAGAAGGGTTATAACGTTGGTCAA--
------------------------------------------------------------
------------------------------------------------------------
------------------------------------------------------------
------------------------------------------------------------
------------------------------------------------------------
---------------------------------GG-----------------T-------
--------------A-------------------------TG------------------
----------------------CGTAC------------------------AG-------
-----------------ACAAGGCA-----------------------------------
---------------------------------------------GAA------------
--------------------GCTT-TG------------GG-------------------
-------------------------------------------------------TGATA
CAGCTACCAACGAA----------------------------------------TTC---
-----AAC--------------------------------------------------CA
-----------------G------ATG--------------GC-----------------
----AT---T--CTCTA-------TCGAG-A------AAGTCA-----------------
------CTG-------TAACA----------------------G-CGAAGT-CTCG----
--T-------GCTTT---AAA------------AGC---------TGA---GTA------
------------------------------------------------------------
----------------------------------------CT-CACTGGA------GCT-
-------CGCCC---AAGAC----------------------------------------
------------CTCCGC------------------------------------------
------------------------------------------------------------
------------------------------------------------------------
------------------------------------------------------------
------
>KP783841
----------------------------------------------------GACATGGG
GGGGGTGCAGCCGATGAGCG----------------GTCCT---------------A-CT
GG-ACTAA-----------TC-------------TTCGC---------------------
AA-TG--CGTTC--------------------------------ACG----CTA------
------------------------------------------------------------
---------------CAGCTCTATG-----------------------------------
-ACTGG---------------------TGAT-----------------------------
------------------------------------------------------------
------------------------------GAGACATT-----------------CT---
---------------ACAAC--G---------AAG------------------------T
------CG-------------------------------AT---------------TC--
--------------------------------------AG--------C----------A
TTC---------------------------------T-----------------------
----C-------------------------------------------------------
------------------------------------------------------------
------------------------------------------------------------
------------------------------------------------------------
-------------------------------------------TGG--------------
----------T------------------------------------CAGAACAGTGTAC
G---------------------------------TGA-----------------------
----------------------------------------------------CCTTACCA
CTGGATT------------------------------CATCGATGCTTCCGT--------
----------TGGTTTAGGTACTACTGC--------------------------------
------ACAGAACGGTTC-------------------------------------TAA--
--------------------------------C---------------------------
----CCTG------------------------------------CT--------------
----------GTACTAAACCCAACTGCTACTGCTACT-----------------------
------------------------------------------------------------
---------------------------------------------------------GAA
ACTGACTACAACGTCGGTGAA------------GG-----------------T-------
--------------A-------------------------TG------------------
----------------------CGTAC------------------------CG-------
-----------------ATTCTGCT-----------------------------------
---------------------------------------------GAA------------
--------------------GCAC-TC------GGCACAGG-------------------
------------------------------------------------------------
----AACTGGTTCT-----T-------T-----G--------------------TTC---
-------A-----------------AC-------------------------------CA
-----------------G------ATG--------------GC-----------------
----AT---T--CTCGA-------TCGAG-A------AGGTCA-----------------
------CTG-------TTACA----------------------G-CGAAGT-CCAG----
--A-------GCACT---GAA------------AGC---------TGA---TTA------
------------------------------------------------------------
----------------------------------------CT-CACTAGA------ACT-
-------CGCCC---AAGAC----------------------------------------
------------CTCAAC------------------------------------------
------------------------------------------------------------
------------------------------------------------------------
------------------------------------------------------------
------
>KP783840
----------------------------------------------------ACCTGGGG
GGGGGTGCAGCCGATGTCTG----------------GACCT---------------A-CA
GG-TCTTA-----------TT-------------TTCGC---------------------
AA-TG--AGGTC--------------------------------CAA----GTA------
------------------------------------------------------------
---------------CAAGACCATG-----------------------------------
-AGTGG---------------------AACA-----------------------------
------------------------------------------------------------
------------------------------GAAGCTCT-----------------GT---
---------------TCAAC--G---------AGG------------------------C
------AG-------------------------------AT---------------TC--
--------------------------------------TG--------C----------C
TTC---------------------------------T-----------------------
----C-------------------------------------------------------
------------------------------------------------------------
----------------------------------------------------------AG
GTCAGGCCAGCGATATGGCAACCACTGCAGGTTGGA--------------------CCAA
TGCCGT----TTCAGGTA-------------------------TGG--------------
------------------------------------------GTACTACTGCACAGTCTG
G---------------------------------TTC-----------------------
------------------------------------------------------------
-CAACCC---------------------CGCTGTTCTTAACCCAGTTGGTTC--------
----------TGCTACTTCTACTGCCTA--------------------------------
-------------------------------------------------------CGA--
------------------------------------------------------------
----CGTA----------------------------------------------------
------------------------------------------------------------
------------------------------------------------------------
------------------------------------------------------------
---------------------------------GG-----------------T-------
--------CAGGGAA-------------------------TG------------------
----------------------GTTAC------------------------AG-------
-----------------GTACCGCT-----------------------------------
---------------------------------------------GAG------------
--------------------AACT-TG------------GG-------------------
------------------------------------------------------------
----TGATGGTTCT-----A--ACAACCAG------------------------TTC---
-----AAC--------------------------------------------------CA
-----------------G------ATG--------------GC-----------------
----AT---T--CTCTA-------TTGAG-A------AAGTCA-----------------
------CGG-------TGACT----------------------G-CGAAGT-CCAG----
--A-------GCACT---GAA------------AGC---------CGA---GTA------
------------------------------------------------------------
----------------------------------------CT-CATTAGA------ACT-
-------CGCCC---AGGAC----------------------------------------
------------CTCCAC------------------------------------------
------------------------------------------------------------
------------------------------------------------------------
------------------------------------------------------------
------
>KP783839
----------------------------------------------------GACATGGC
GGGGGTGCAGCCGATGAGTG----------------GTCCT---------------A-CT
GG-ACTAA-----------TC-------------TTCGC---------------------
AA-TG--CGCTC--------------------------------CAA----GTA------
------------------------------------------------------------
---------------CACCGGAATG---------------------------------TC
AGGTGG---------------ACAAAGCAGC-----------------------------
------------------------------------------------------------
------------------------------GAAGCACT-----------------AT---
---------------TCAAC--G---------AAG------------------------C
------AG-------------------------------AC---------------TC--
--------------------------------------TG--------C----------T
TTC---------------------------------T-----------------------
----C-------------------------------------------------------
------------------------------------------------------------
----------------------------------------------------------TG
GACAGACTTCCGTATTCGCTACCACAGAATTTACCA--------------------GCAT
CAAGTC-------------------------------------TGG--------------
----------T---------------------------ATGGGTACGACTTCACAGTCTG
G---------------------------------TTC-----------------------
----------------------------------------------------AAACCCCG
CTGTTCT------------------------------TAACCCAGTTGGTAC--------
----------TGCTACATCTACTGCCTA--------------------------------
-------------------------------------------------------CGA--
--------------------------------CGTA------------------------
------------------------------------------------------------
------------------------------------------------------------
------------------------------------------------------------
------------------------------------------------------------
---------------------------------GG-----------------T-------
--------CAGGGAA-------------------------TG------------------
----------------------TATAC------------------------AG-------
-----------------GTACTTCT-----------------------------------
---------------------------------------------GAG------------
--------------------AACT-TA------------GG-------------------
------------------------------------------------------------
----CGACGGTGCG-----AACAACCAG--------------------------TTC---
-----AAC--------------------------------------------------CA
-----------------G------ATG--------------GC-----------------
----AT---T--CTCAA-------TCGAG-A------AGGTCA-----------------
------CTG-------TAACT----------------------G-CACGTT-CCAG----
--A-------GCACT---GAA------------AGC---------CGA---GTA------
------------------------------------------------------------
----------------------------------------CT-CACTAGA------GCT-
-------CGCCC---AAGAC--------TT------------------------------
-------CCGC-------------------------------------------------
------------------------------------------------------------
------------------------------------------------------------
------------------------------------------------------------
------
>KP783838
----------------------------------------------------GACATGGC
GGGGGTGCAGCCGATGAGCG----------------GTCCT---------------A-CT
GG-ACTAA-----------TT-------------TTCGC---------------------
AA-TG--CGCTC--------------------------------ACG----TTA------
------------------------------------------------------------
---------------CAGCACAATG-----------------------------------
-ACTGG---------------------AACC-----------------------------
------------------------------------------------------------
------------------------------GAGACATT-----------------CT---
---------------ACGAT--G---------AAG------------------------T
------TG-------------------------------AT---------------AC--
--------------------------------------AG--------C----------A
TTC---------------------------------T-----------------------
----C-------------------------------------------------------
------------------------------------------------------------
------------------------------------------------------------
-------------CGGACAACCAGGTGGTGGTGGAA--------------------AACT
CACTGC-------------------------------------TGG--------------
----------------------------------------ATGGACCCAGGCTGCTGTTG
G---------------------------------TAT-----------------------
----------------------------------------------------GGGTACTA
CTTCACA---------------------AAGTGGTGGAAACCCTGCCGTCCT--------
----------GAACCCAACTGCTACTGC--------------------------------
-------------------------------------------------------CGA--
--------------------------------C-----------GAGAAAGGCTATAATG
TTGGTCAG----------------------------------------------------
------------------------------------------------------------
------------------------------------------------------------
------------------------------------------------------------
---------------------------------GG-----------------T-------
--------------A-------------------------TG------------------
----------------------GATAC------------------------TG-------
-----------------AGTCTGCT-----------------------------------
---------------------------------------------GAG------------
--------------------AAAC-TC------------GG-------------------
------------------------------------------------------------
----TGGAACAGAT-----G--AGCAGCAG------------------------TTC---
-----AAC--------------------------------------------------CA
-----------------G------ATG--------------GC-----------------
----AT---T--CTCAA-------TCGAG-A------AAGTCA-----------------
------CTG-------TAACT----------------------G--------CACG---T
TCCA----GAGCACT---GAA------------AGC---------CGA---GTA------
------------------------------------------------------------
----------------------------------------CT-CACTAGA------ACT-
-------CGCCC---AGGAC----------------------------------------
------------CTCCAC------------------------------------------
------------------------------------------------------------
------------------------------------------------------------
------------------------------------------------------------
------
>KP783837
----------------------------------------------------GATCTGGC
GGGGGTGCAGCCGATGAGTG----------------GTCCT---------------A-CT
GG-ACTAA-----------TC-------------TTCGC---------------------
AA-TG--CGCTC--------------------------------CAA----GTA------
------------------------------------------------------------
---------------CTCCACAATG-----------------------------------
-AATGG---------------------TACT-----------------------------
------------------------------------------------------------
------------------------------GAGGCATT-----------------GT---
---------------TCAAC--G---------AAG------------------------C
------AG-------------------------------AT---------------TC--
--------------------------------------TG--------C----------C
TTC---------------------------------T-----------------------
----C-------------------------------------------------------
------------------------------------------------------------
------------------------------------------------------------
---------------------TGGTCAGAATAGCGGACAGAACCTTACAGATTACACCAA
CCTTGC----AAC------------------------------TGG--------------
----------T---------------------------TTTGGTACTACTGCTCAGTCAG
G---------------------------------TAC-----------------------
------------------------------------------------------------
-TAACCC---------------------AGCTGTTCTTAACCCAGTTTCAAC--------
----------TGCTACTACTACTGCCTA--------------------------------
-------------------------------------------------------CGA--
--------------------------------C--------------------------G
TAGGTCAG----------------------------------------------------
------------------------------------------------------------
------------------------------------------------------------
------------------------------------------------------------
---------------------------------GG-----------------T-------
--------------A-------------------------TG------------------
----------------------AGAAC------------------------AG-------
-----------------GTGACGCT-----------------------------------
---------------------------------------------GAG------------
--------------------AACC-TA------------GG-------------------
------------------------------------------------------------
-TACTGGTGATAAT-----G--CC------------------------------TTC---
-----AAC--------------------------------------------------CA
-----------------G------ATG--------------GC-----------------
----AT---T--CTCGA-------TCGAG-A------AGGTCA-----------------
------CCG-------TTACT----------------------G-CTCGTT-CACG----
--C-------GCACT---AAA------------AGC---------CGA---GTA------
------------------------------------------------------------
----------------------------------------TT-CATTAGA------GCT-
-------CGCCC---AAGAC----------------------------------------
------------CTCAGC------------------------------------------
------------------------------------------------------------
------------------------------------------------------------
------------------------------------------------------------
------
>KP783836
----------------------------------------------------GACCTGGG
GGGGGTGCAGCCGATGAGCG----------------GTCCT---------------A-CT
GG-ACTAA-----------TT-------------TTCGC---------------------
AA-TG--CGCTC--------------------------------ACG----TTA------
------------------------------------------------------------
---------------CAGCACAATG-----------------------------------
-ACTGG---------------------AACT-----------------------------
------------------------------------------------------------
------------------------------GAGACATT-----------------CT---
---------------ATGAT--G---------AAG------------------------T
------CG-------------------------------AT---------------AC--
--------------------------------------AG--------C----------A
TTC---------------------------------T-----------------------
----C-------------------------------------------------------
------------------------------------------------------------
------------------------------------------------------------
------------TGGACAACCAGGAGGCGGAACTCAACTCACCGCTGGATGGACCCAGGC
TGCTGT-------------------------------------TGG--------------
----------T---------------------------ATGGGTACTACTTCTCAAAGTG
G---------------------------------TGG-----------------------
------------------------------------------------------------
-------------------------------------AAACCCAGCCGTTCT--------
----------TAACCCAACTGCTACTGC--------------------------------
------------------------------AGATGAGAAGGGTTATAACGTTGGTCAA--
------------------------------------------------------------
------------------------------------------------------------
------------------------------------------------------------
------------------------------------------------------------
------------------------------------------------------------
---------------------------------GG-----------------T-------
--------------A-------------------------TG------------------
----------------------CGTAC------------------------AG-------
-----------------ACAAGGCA-----------------------------------
---------------------------------------------GAA------------
--------------------GCCT-TG------------GG-------------------
------------------------------------------------------------
-CGATACCGCTACCAACCAG----------------------------------TTC---
-----AAC--------------------------------------------------CA
-----------------G------ATG--------------GC-----------------
----AT---T--CTCTA-------TCGAG-A------AAGTCA-----------------
------CGG-------TGACT----------------------G-CTAAGT-CAAG----
--A-------GCTCT---AAA------------AGC---------TGA---GTA------
------------------------------------------------------------
----------------------------------------CT-CACTGGA------GCT-
-------CGCCC---AAGAC----------------------------------------
TTCA-----GC-------------------------------------------------
------------------------------------------------------------
------------------------------------------------------------
------------------------------------------------------------
------
>KP783835
----------------------------------------------------ACCTGTGG
GGGGGTGCAGCCGATGAGCG----------------GTCCT---------------A-CT
GG-ACTAA-----------TT-------------TTCGC---------------------
AA-TG--CGCTC--------------------------------ACG----TTA------
------------------------------------------------------------
---------------CAGCACAATG-----------------------------------
-ACTGG---------------------AACT-----------------------------
------------------------------------------------------------
------------------------------GAGACATT-----------------CT---
---------------ATGAT--G---------AAG------------------------T
------CG-------------------------------AT---------------AC--
--------------------------------------AG--------C----------A
TTC---------------------------------T-----------------------
----C-------------------------------------------------------
------------------------------------------------------------
------------------------------------------------------------
----------------------TGGACAACCAGGTG--------------------GCGG
TACAAA----ACTAACCGC------------------------TGG--------------
----------T------------------------------TGGACACAGGCTGCCGTTG
G---------------------------------TAT-----------------------
----------------------------------------------------GGGTACTA
CTTCTCA---------------------AAGTGGTGGAAACCCTGCCGTCCT--------
----------GAACCCAACATCTACTGC--------------------------------
-------------------------------------------------------CGA--
--------------------------------C-----------GAGAAAGGCTATAATG
TTGGTCAG----------------------------------------------------
------------------------------------------------------------
------------------------------------------------------------
------------------------------------------------------------
---------------------------------GG-----------------T-------
--------------A-------------------------TG------------------
----------------------CGTAC------------------------AG-------
-----------------ACAAGGCT-----------------------------------
---------------------------------------------GAA------------
--------------------GCAT-TG------------GG-------------------
------------------------------------------------------------
----CGATGGTACG-----A--CCAATGAA------------------------TTC---
-----AAC--------------------------------------------------CA
-----------------G------ATG--------------GC-----------------
----AT---T--CTCAA-------TCGAG-A------AGGTCA-----------------
------CTG-------TTACT----------------------G-CCAAGT-CTCG----
--T-------GCTCT---AAA------------AGC---------TGA---GTA------
------------------------------------------------------------
----------------------------------------CT-CACTAGA------GCT-
-------CGCCC---AAGAT----------------------------------------
------------TTCCAC------------------------------------------
------------------------------------------------------------
------------------------------------------------------------
------------------------------------------------------------
------
>KP783834
------------------------------------------------------------
-------------------G----------------GACCA---------------A-CT
GG-TTTAA-----------TA-------------TTTGC---------------------
AA-TG--AAGTC--------------------------------AAA----ATA------
------------------------------------------------------------
---------------CAGTTCACAG-----------------------------------
-AGTGG---------------------TGCG-----------------------------
------------------------------------------------------------
------------------------------GAAGCTTT-----------------AT---
---------------ATGAC--G---------AAG------------------------C
------TG-------------------------------AC---------------AC--
--------------------------------------AG--------A----------C
TTC---------------------------------T-----------------------
----C-------------------------------------------------------
------------------------------------------------------------
------------------------------------------------------------
----------------TGGTACTGGTACTCATCAAG--------------------CAGA
CCCAAC-------------------------------------TGG--------------
----------T---------------------------TTGTCTGGTGTAACTGATGCAG
A---------------------------------CAC-----------------------
------------------------------------------------------------
-------------------------------------TGACGCAACAATCGC--------
----------TGATGAAGCTGACACAGT--------------------------------
CT-----------------------------------------------------CAA--
--------------------------------C-------------------------AT
TCGGTTCA----------------------------------------------------
------------------------------------------------------------
------------------------------------------------------------
------------------------------------------------------------
---------------------------------GG-----------------T-------
----------------------------------------TT------------------
---------------------AGCTAC---------------------------------
-----------------------CT-----------------------------------
----------------------CA------GCCGCG---------GAA------------
--------------------AGAC-TA------GGTGTTGG-------------------
----------------------------------------------TGAATC--------
----AGGAGATGGT-----T-------C-----A--------------------TTC---
-----GGT--------------------------------------------------GA
-----------------A------ATG--------------GC-----------------
----TT---T--CACAA-------TCGAG-A------AAGCTA-----------------
------CTG-------TAACT----------------------G-CTAAAT-CA------
------------------------------------------------------------
------------------------------------------------------------
------------------------------------------------------------
------------------------------------------------------------
------------------------------------------------------------
------------------------------------------------------------
------------------------------------------------------------
------------------------------------------------------------
------
>KP783833
----------------------------------------------------GATTTGGG
GGGGGTGCAGCCGATGTCTG----------------GTCCT---------------A-CA
GG-TCTTA-----------TC-------------TTCGC---------------------
AA-TG--AAGGC--------------------------------TAA----GTA------
------------------------------------------------------------
---------------CGTTGACGGA------------------------GATGGTGACCG
TGCTGG---------------------ACCA-----------------------------
------------------------------------------------------------
------------------------------GAAGCCCT-----------------GT---
---------------TTGAC--G---------AAG------------------------C
------CG-------------------------------CA---------------AC--
--------------------------------------CA--------A----------G
TTC---------------------------------T-----------------------
------------------------------------------------------------
------------------------------------------------------------
------------------------------------------------------------
--------------------------------------------------------CTGC
CACCGC-------------------------------------TGG--------------
----------T---------------------------GGTGACGGCGCACCTGCCGCTG
G---------------------------------TGC-----------------------
------------------------------------------------------------
-AACTGGTGTTGGTTTCCCCGTTCAAGGTGGAACTGGTGACCCTCTCGGTGT--------
----------TCGCTCTTCTAATACCTC--------------------------------
------------------------------------------------------------
--------------------------------T---------------------------
------------------------------------------------------------
------------------------------------------------------------
------------------------------------------------------------
------------------------------------------------------------
---------------------------------GG-------------------------
----------------------------------------TG------------AT----
----------------AGAAACACCCC------------------------CG-------
-----------------GTATGACT-----------------------------------
---------------------------------------------GGA------------
-----------------CACGCAT-TCATCTCGGATCGTGG-------------------
----------------------------------------------TGCTAC---ACCTC
CTCGCCTTGAAACTGGTACA----------------------------------TTC---
-----AAC--------------------------------------------------GA
-----------------A------ATG--------------GC-----------------
----GT---T--CAGCA-------TCGAC-C------GAACAT-----------------
------CCG-------TCGTT----------------------G-CTAAGA-CTCG----
--T-------GCGTT---GAA------------AGC---------AGA---ATA------
------------------------------------------------------------
----------------------------------------CA-CATCTGA------ACT-
-------CGCCC---AAGAC----------------------------------------
------------CTCCGC------------------------------------------
------------------------------------------------------------
------------------------------------------------------------
------------------------------------------------------------
------
>KP783832
----------------------------------------------------GATCTGGG
GGGGGTGCAGCCGATGTCTG----------------GTCCA---------------A-CT
GG-CCTGA-----------TC-------------TTTGC---------------------
TC-TG--CGCTC--------------------------------ACG----CTT------
------------------------------------------------------------
---------------CACAAACCAG-----------------------------------
-ACTGG---------------------TACA-----------------------------
------------------------------------------------------------
------------------------------GAAGCTCT-----------------CT---
---------------ACAAC--G---------AAG------------------------C
------AG-------------------------------AT---------------AC--
--------------------------------------TT--------C----------T
TTC---------------------------------T-----------------------
----C-------------------------------------------------------
------------------------------------------------------------
------------------------------------------------------------
-------------------TTCTGTTGTTGGTGGAA--------------------CGGA
CGTTCT-------------------------------------TGG--------------
----------T------------------------GACGAGCATCAGGGTACTCTTCCTG
G---------------------------------TTC-----------------------
------------------------------------------------------------
----------------------GACATCTCAGACAGTTAACCTGGCTGAAAC--------
----------CAACACATACAACTTCGG--------------------------------
-------------------------------------------------------TGC--
--------------------------------T---------------------------
------------------------------------------------------------
------------------------------------------------------------
------------------------------------------------------------
------------------------------------------------------------
---------------------------------GG-----------------T-------
--------------A-------------------------TG------------------
----------------------TCAAC------------------------TG-------
------------------CACAGCT-----------------------------------
--------------------------------------------CGAA------------
--------------------GCTC-TG------------GG-------------------
----------------------------------------------------------CA
CAAACGGCAACTCTGCT-------------------------------------TTT---
-----GGC--------------------------------------------------GA
-----------------A------ATG--------------TC-----------------
----AA---T--GTCCA-------TCGAA-A------AGGTTT-----------------
------CTG-------TCGAA----------------------G-CCAGGG-GCCG----
--T-------GCACT---GAA------------AGC---------CAC---ATA------
------------------------------------------------------------
----------------------------------------CT-CAATGGA------GCT-
-------CGCCC---AGGAC----------------------------------------
------------TTCAAC------------------------------------------
------------------------------------------------------------
------------------------------------------------------------
------------------------------------------------------------
------
>KP783831
----------------------------------------------------GATTTGGC
GGGGGTGCAGCCGATGACTG----------------GTCCA---------------A-CT
GG-TCTTA-----------TC-------------TTTGC---------------------
CA-TG--CGGTC--------------------------------ACG----TTT------
------------------------------------------------------------
---------------TGACTCACAG-----------------------------------
-GCTGG---------------------CACA-----------------------------
------------------------------------------------------------
------------------------------GAAGCACT-----------------AT---
---------------TCAAC--G---------AAGCACCGAGCACATTCTCAGCTTCTGC
TTCTGGTA-------------------------------AC---------------AC--
--------------------------------------TG-------------------C
TTC---------------------------------T-----------------------
----C-------------------------------------------------------
------------------------------------------------------------
------------------------------------------------------------
--------------------------------------------------------AAGG
TGTCAT-------------------------------------TGA--------------
----------T------------------------GACGGCGGTAACAATGCTCAGTCAG
G---------------------------------TTC-----------------------
------------------------------------------------------------
-------------------------------------TGATCCAACTGCTCG--------
----------TGCTTCAGGTACTGGTTA--------------------------------
-------------------------------------------------------TAC--
------------------------------------------------------------
------------------------------------------------------------
------------------------------------------------------------
------------------------------------------------------------
------------------------------------------------------------
---------------------------------GG-------------------------
---CCGGCACAGGTA-------------------------TG------------------
----------------------ACAAC------------------------AG-------
-----------------CCGAAGCT-----------------------------------
---------------------------------------------GAA------------
--------------------GCTC-TC------------GG-------------------
-------------------------------------------------------CGATG
GCTCACAGAATGCT----------------------------------------TTC---
-----CAA--------------------------------------------------GA
-----------------A------ATG--------------GC-----------------
----AT---T--CAGTG-------TTGAA-A------AAGTTT-----------------
------CTG-------TCACA----------------------G-CAGTTT-CACG----
--G-------GCTCT---AAA------------AGC---------TGA---GTA------
------------------------------------------------------------
----------------------------------------CA-CCATGGA------ATT-
-------CGCCC---AAGAC--------TT------------------------------
-------CCGC-------------------------------------------------
------------------------------------------------------------
------------------------------------------------------------
------------------------------------------------------------
------
>KP783830
----------------------------------------------------GACCTGGG
GGGGGTGCAGCCGATGAGTG----------------GTCCT---------------A-CT
GG-ACTAA-----------TC-------------TTCGC---------------------
AA-TG--CGCTC--------------------------------TAA----GTA------
------------------------------------------------------------
---------------CACCGGAATG---------------------------------TC
AGGTGG---------------ACAGAGTAGC-----------------------------
------------------------------------------------------------
------------------------------GAAGCACT-----------------CT---
---------------TCAAC--G---------AAG------------------------C
------AG-------------------------------AC---------------TC--
--------------------------------------TG--------C----------T
TTC---------------------------------T-----------------------
----C-------------------------------------------------------
------------------------------------------------------------
------------------------------------------------------------
-------TGGACAGACTTCAGTCTTCAATACCACAG--------------------CCAA
CGCTAC----AAGCCTTGTCTC---------------------TGG--------------
----------T---------------------------ATGGGTACGACTTCACAGTCTG
G---------------------------------TTC-----------------------
------------------------------------------------------------
-AAACCC---------------------CGCTGTTCTTAACCCAGTTGGTAC--------
----------TGCTACATCTACTGCCTA--------------------------------
-------------------------------------------------------CGA--
------------------------------------------------------------
----CGTA----------------------------------------------------
------------------------------------------------------------
------------------------------------------------------------
------------------------------------------------------------
---------------------------------GG-----------------T-------
--------CAGGGAA-------------------------TG------------------
----------------------TATAC------------------------AG-------
-----------------GTACTGCT-----------------------------------
---------------------------------------------GAG------------
--------------------AACT-TA------------GG-------------------
------------------------------------------------------------
----CGACGGTGCG-----A--ACAACCAG------------------------TTC---
-----AAC--------------------------------------------------CA
-----------------G------ATG--------------GC-----------------
----AT---T--CTCAA-------TCGAG-A------AAGTCA-----------------
------CTG-------TAACT----------------------G--------CACG---T
TCCA----GAGCACT---GAA------------AGC---------CGA---GTA------
------------------------------------------------------------
----------------------------------------CT-CACTAGA------GCT-
-------CGCCC---AGGAT----------------------------------------
TTCA-----GC-------------------------------------------------
------------------------------------------------------------
------------------------------------------------------------
------------------------------------------------------------
------
>KP783829
----------------------------------------------------GACCTGGG
GGGGGTGCAGCCGATGACTG----------------GACCA---------------A-CT
GG-TTTAA-----------TA-------------TTTGC---------------------
AA-TG--AAGTC--------------------------------AAA----ATA------
------------------------------------------------------------
---------------CAGTTCACAG-----------------------------------
-AGTGG---------------------TGCG-----------------------------
------------------------------------------------------------
------------------------------GAAGCTTT-----------------AT---
---------------ATGAC--G---------AAG------------------------C
------TG-------------------------------AC---------------AC--
--------------------------------------AG--------A----------C
TTC---------------------------------T-----------------------
----C-------------------------------------------------------
------------------------------------------------------------
------------------------------------------------------------
----------------TGGTACTGGTACTCATCAAG--------------------CAGA
CCCAAC-------------------------------------TGG--------------
----------T---------------------------TTGTCTGGTGTAACTGATGCAG
A---------------------------------CAC-----------------------
------------------------------------------------------------
-------------------------------------TGACGCAACAATCGC--------
----------TGATGAAGCTGACACAGT--------------------------------
CT-----------------------------------------------------CAA--
--------------------------------C-------------------------AT
TCGGTTCA----------------------------------------------------
------------------------------------------------------------
------------------------------------------------------------
------------------------------------------------------------
---------------------------------GG-----------------T-------
----------------------------------------TT------------------
---------------------AGCTAC---------------------------------
-----------------------CT-----------------------------------
----------------------CA------GCCGCG---------GAA------------
--------------------AGAC-TA------GGTGTTGG-------------------
----------------------------------------------TGAATC--------
----AGGAGATGGT-----T-------C-----A--------------------TTC---
-----GGT--------------------------------------------------GA
-----------------A------ATG--------------GC-----------------
----TT---T--CACAA-------TCGAG-A------AAGCTA-----------------
------CTG-------TAACT----------------------G-CTAAAT-CAAG----
--A-------GCACT---AAA------------AGC---------TGA---GTA------
------------------------------------------------------------
----------------------------------------CA-CAATGGA------ACT-
-------CGCCC---AAGAC----------------------------------------
------------CTCCGC------------------------------------------
------------------------------------------------------------
------------------------------------------------------------
------------------------------------------------------------
------
>KP783828
----------------------------------------------------GATTTGGC
GGGGGTGCAGCCGATGAATG----------------GTCCT---------------A-CT
GG-ACTGA-----------TC-------------TTCGC---------------------
AA-TG--AGATC--------------------------------CAG----AAA------
------------------------------------------------------------
---------------GGATTCTCAA-----------------------------------
-TCTGG---------------------TACA-----------------------------
------------------------------------------------------------
------------------------------GAAACCTT-----------------CT---
---------------TCGAT--G---------AAG------------------------T
------AG-------------------------------AT---------------AC--
--------------------------------------AG--------C----------A
TTC---------------------------------T-----------------------
----C-------------------------------------------------------
------------------------------------------------------------
------------------------------------------------------------
----TGGACAGAATGTTGGACTGGGTCTTACTGCTG--------------------CCAA
CTCTGC----TGC--ACAG------------------------CAG--------------
-----------------------------------------------GCTGCTGGTATTG
G---------------------------------TAC-----------------------
-------------------------TACTTCACAGAGTGGAACCAACCCATCTGTACTGA
ACCCTGT------------------------------TGGTGGTGCTGGTGA--------
----------CAACACTGCCTATAACAC--------------------------------
-------------------------------------------------------AGG--
--------------------------------C---------------------------
------------------------------------------------------------
----------------------------------ACT-----------------------
------------------------------------------------------------
------------------------------------------------------------
---------------------------------GG-----------------C-------
--------------A-------------------------TG------------------
----------------------ACCAC------------------------TG-------
-----------------GTGAGGCA-----------------------------------
---------------------------------------------GAA------------
--------------------GCCC-TT------------GG-------------------
-------------------------------------------------CAC------AG
TAGATGCTGATGGT-----G-------C-----C--------------------TTC---
-------A-----------------AC-------------------------------CA
-----------------G------ATG--------------GC-----------------
----AT---T--CTCAA-------TTGAG-A------AAGTCA-----------------
------CTG-------TAACT----------------------G-CCAAGT-CAAG----
--A-------GCCCT---GAA------------GGC---------TGA---GTA------
------------------------------------------------------------
----------------------------------------CT-CACTGGA------GTT-
-------CGCCC---AAGAC----------------------------------------
TTCA-----GC-------------------------------------------------
------------------------------------------------------------
------------------------------------------------------------
------------------------------------------------------------
------
>KP783827
----------------------------------------------------GACTTGTG
GGGGGTGCAGCCGATGTCTG----------------GACCC---------------A-CC
GG-ATTGA-----------TT-------------TTTGC---------------------
GA-TG--AAGGC------------------------TAAGTTCGGCG-CACAAA------
------------------------------------------------------------
---------------CCACGCCAAG----------------------------------C
GATCCA------------------------------------------------------
------------------------------------------------------------
------------------------------GAACCATT-----------------CT---
---------------TCGAT--G---------AAG------------------------C
----ACCA-------------------------------AC---------------TC--
--------------------------------------AG--------T----------T
CTC---------------------------------T-----------------------
------------------------------------------------------------
------------------------------------------------------------
------------------------------------------------------------
-------------------------GGCTTTTCAGC--------------------AGGA
AGCACT-----------------------------------GGTGG--------------
----------T------------------------------------CAAGGATTCACTG
G---------------------------------ACC-----------------------
----------------------------------------------------CGGTGGAG
AGGGTGA------------------------------CATCTTTGCTTCCGC--------
----------GTCGGGTATCACT-------------------------------------
-------------------------------------------------------CAA--
--------------------------------T---------------------------
--------------------------------------------TC--------------
------------------------------------------------------------
------------------------------------------------------------
------------------------------------------------------------
---------------------------------GG-----------------T-------
----CTCAGCACAGA-------------TGATGA------TG------------------
----------------------ACTAC----------------------TCTG-------
-----------------ATGGCACT-----------------------------------
---A-----------------------------------------GAA------------
--------------------GCATGCA------------AG-----------------TT
TTCTCTGCAAATCAAA--------------------------CCAGATCCTT--------
----TGAAACTTCT-----G-------A-----T--------------------TTC---
-------G-----------------CT-------------------------------GA
-----------------A------ATG--------------TC-----------------
----AT---T--CGTGA-------TTGAT-C------GTCAAT-----------------
------CCG-------TTGTC----------------------G-CTAGAA-CTCG----
--G-------GCATT---GAA------------AGC---------AGA---ATA------
------------------------------------------------------------
----------------------------------------CA-CCTCTGA------ACT-
-------CGCCC---AAGAC----------------------------------------
------------CTCCAC------------------------------------------
------------------------------------------------------------
------------------------------------------------------------
------------------------------------------------------------
------
>KP783826
------------------------------------------------------------
--------------------------------------------------------A-CA
GG-ACTTA-----------TA-------------TTCGC---------------------
AA-TG--AGAAG--------------------------------TAG----ATA------
------------------------------------------------------------
---------------TACTTCACAA-----------------------------------
-ACTGG---------------------CGCT-----------------------------
------------------------------------------------------------
------------------------------GAAGCTAT-----------------GT---
---------------TTGAC--G---------AAG------------------------C
------TG-------------------------------AC---------------TC--
--------------------------------------AG--------A----------T
TTT---------------------------------T-----------------------
----C-------------------------------------------------------
------------------------------------------------------------
------------------------------------------------------------
------------------------------------------------------------
-------------------------------------------AGG--------------
----------T------------------------------------AGAAACGCTGCCG
G---------------------------------TTC-----------------------
------------------------------------------------------------
-------------------------------------------ATCTGTTGA--------
------------------------------------------------------------
------------------------------------------------------------
--------------------------------C---------------------------
------------------------------------------------------------
------------------------------------------------------------
------------------------------------------------------------
------------------------------------------------------------
---------------------------------GG-----------------T-------
----------------------------------------TA------------------
------------------CTCAACAAC------------------------AG-------
-----------------------CT-----------------------------------
---------------------------------------------CAA------------
--------------------GCT----------------GG-------------------
------------------------------------------------------------
------------------------------------------------------TAC---
----------------------------------------------------------AA
ATCCATCTGTACTAAACG------ATG---------------------------------
----GT---T--CACCAGGTACTTTCACA-A------AAGGTA-----------------
------CTG------------------------------------CTATGACTACA----
----------GCAGC------------------TGC---------TGA------------
------------------------------------------------------------
----------------------------------------AG-CATTAGG--------T-
-------GACGC---AAG------------------------------------TGGAAA
CGCA--------TTTGCT------------GAAATGG--------CATTCTC--------
[truncated: 6,595,355 more chars]
